# Supplementary material for: Even hotter hotspot: description of seven new species of many-plumed moths (Lepidoptera, Alucitidae) from Mount Cameroon
Source: Zookeys. 2020 May 21;935:103–19. doi: 10.3897/zookeys.935.49843 (PMC7256063; doi:10.3897/zookeys.935.49843)
Supplement: XML Treatment for Alucita bakweri [file zookeys.935.49843-treatment1.xml]

<!DOCTYPE tp:taxon-treatment
  PUBLIC "-//TaxonX//DTD Taxonomic Treatment Publishing DTD v0 20100105//EN" "tax-treatment-NSO.dtd">
<tp:taxon-treatment xmlns:tp="http://www.plazi.org/taxpub"><tp:treatment-meta><kwd-group><label>Taxon classification</label><kwd><named-content xmlns:xlink="http://www.w3.org/1999/xlink" content-type="kingdom">Animalia</named-content></kwd><kwd><named-content xmlns:xlink="http://www.w3.org/1999/xlink" content-type="order">Lepidoptera</named-content></kwd><kwd><named-content xmlns:xlink="http://www.w3.org/1999/xlink" content-type="family">Alucitidae</named-content></kwd></kwd-group><mixed-citation publication-type="journal"><person-group><name><surname>Ustjuzhanin</surname><given-names>Peter</given-names></name><name><surname>Kovtunovich</surname><given-names>Vasily</given-names></name><name><surname>Maicher</surname><given-names>Vincent</given-names></name><name><surname>Sáfián</surname><given-names>Szabolcs</given-names></name><name><surname>Delabye</surname><given-names>Sylvain</given-names></name><name><surname>Streltzov</surname><given-names>Alexander</given-names></name><name><surname>Tropek</surname><given-names>Robert</given-names></name></person-group><article-title>Even hotter hotspot: description of seven new species of many-plumed moths (<tp:taxon-name><tp:taxon-name-part taxon-name-part-type="order">Lepidoptera</tp:taxon-name-part></tp:taxon-name>, <tp:taxon-name><tp:taxon-name-part taxon-name-part-type="family">Alucitidae</tp:taxon-name-part></tp:taxon-name>) from Mount Cameroon</article-title><source>Zookeys</source><day>21</day><month>5</month><year>2020</year><volume>935</volume><fpage>103</fpage><lpage>119</lpage><pub-id pub-id-type="doi">10.3897/zookeys.935.49843</pub-id></mixed-citation></tp:treatment-meta><tp:nomenclature><tp:taxon-name><object-id xmlns:xlink="http://www.w3.org/1999/xlink" content-type="arpha" xlink:type="simple">C69F508A-9011-56B1-B009-2FA0DA40023F</object-id>
            <tp:taxon-name-part taxon-name-part-type="genus" reg="Alucita">Alucita</tp:taxon-name-part>
            <tp:taxon-name-part taxon-name-part-type="species" reg="bakweri">bakweri</tp:taxon-name-part>
            <object-id xmlns:xlink="http://www.w3.org/1999/xlink" content-type="zoobank" xlink:type="simple">http://zoobank.org/4CCBE08C-2366-40FF-B52F-D7B3D60DF816</object-id>
          </tp:taxon-name><tp:taxon-authority>Ustjuzhanin &amp; Kovtunovich</tp:taxon-authority><tp:taxon-status xmlns:xlink="http://www.w3.org/1999/xlink" xlink:type="simple">sp. nov.</tp:taxon-status><xref ref-type="fig" rid="F2">Figs 2</xref><xref ref-type="fig" rid="F2">, 3</xref></tp:nomenclature><tp:treatment-sec sec-type="type material" id="SECID0EHNAC"><title>Type material.</title><p><bold><italic>Holotype</italic></bold> • 1 male, (<named-content xmlns:xlink="http://www.w3.org/1999/xlink" content-type="dwc:institutional_code" xlink:type="simple">NECJU</named-content> 201901) Cameroon, PlanteCam, 1100 m a.s.l., Mount Cameroon (SW slope), <named-content xmlns:xlink="http://www.w3.org/1999/xlink" content-type="dwc:verbatimCoordinates" xlink:type="simple"><named-content content-type="geo-json" specific-use="{&#34;type&#34;:&#34;Point&#34;,&#34;coordinates&#34;:[9.070900,4.117500]}" id="NCID0E1NAC" xlink:type="simple">4.1175°N, 9.0709°E</named-content></named-content>, 11–18.XII.2014, lgt. V. Maicher, Sz. Sáfián, Š. Janeček, R. Tropek.</p></tp:treatment-sec><tp:treatment-sec sec-type="diagnosis" id="SECID0E6NAC"><title>Diagnosis.</title><p>In the yellowish colour of its wings, this species resembles <italic><tp:taxon-name><tp:taxon-name-part taxon-name-part-type="genus" reg="Alucita">Alucita</tp:taxon-name-part> <tp:taxon-name-part taxon-name-part-type="species" reg="ferruginea">ferruginea</tp:taxon-name-part></tp:taxon-name></italic> Walsingham, 1881, <italic><tp:taxon-name><tp:taxon-name-part taxon-name-part-type="genus" reg="Alucita">Alucita</tp:taxon-name-part> <tp:taxon-name-part taxon-name-part-type="species" reg="balioxantha">balioxantha</tp:taxon-name-part></tp:taxon-name></italic> (Meyrick, 1921), and <italic><tp:taxon-name><tp:taxon-name-part taxon-name-part-type="genus" reg="Alucita">Alucita</tp:taxon-name-part> <tp:taxon-name-part taxon-name-part-type="species" reg="compsoxantha">compsoxantha</tp:taxon-name-part></tp:taxon-name></italic> (Meyrick, 1924), from which it differs in the structure of male genitalia. Genitalia of the new species differ from <italic><tp:taxon-name><tp:taxon-name-part taxon-name-part-type="genus" reg="Alucita">A.</tp:taxon-name-part> <tp:taxon-name-part taxon-name-part-type="species" reg="balioxantha">balioxantha</tp:taxon-name-part></tp:taxon-name></italic> by a thin sharp gnathos, prolonged saccus, and short, wide and wing-like valvae (Fig. <xref ref-type="fig" rid="F9">19</xref>). <italic><tp:taxon-name><tp:taxon-name-part taxon-name-part-type="genus" reg="Alucita">Alucita</tp:taxon-name-part> <tp:taxon-name-part taxon-name-part-type="species" reg="balioxantha">balioxantha</tp:taxon-name-part></tp:taxon-name></italic> gnathos is wider, with a blunt and round top, the saccus is archlike and not prolonged, and valvae are thin and lancet-like. In the shape of the uncus and gnathos of the male genitalia, <italic><tp:taxon-name><tp:taxon-name-part taxon-name-part-type="genus" reg="Alucita">A.</tp:taxon-name-part> <tp:taxon-name-part taxon-name-part-type="species" reg="bakweri">bakweri</tp:taxon-name-part></tp:taxon-name></italic> is similar to <italic><tp:taxon-name><tp:taxon-name-part taxon-name-part-type="genus" reg="Alucita">A.</tp:taxon-name-part> <tp:taxon-name-part taxon-name-part-type="species" reg="ferruginea">ferruginea</tp:taxon-name-part></tp:taxon-name></italic>, from which it differs in having an elongated, narrowing saccus without the distinct notch on its outer edge. Additionally, unlike <italic><tp:taxon-name><tp:taxon-name-part taxon-name-part-type="genus" reg="Alucita">A.</tp:taxon-name-part> <tp:taxon-name-part taxon-name-part-type="species" reg="ferruginea">ferruginea</tp:taxon-name-part></tp:taxon-name></italic>, <italic><tp:taxon-name><tp:taxon-name-part taxon-name-part-type="genus" reg="Alucita">A.</tp:taxon-name-part> <tp:taxon-name-part taxon-name-part-type="species" reg="bakweri">bakweri</tp:taxon-name-part></tp:taxon-name></italic> has clusters of small acicular cornuti apically on the aedaeagus. Moreover, its valvae are short, wide and wing-like, with a bundle of thin needle-like cornuti in its apical part. Whilst male genitalia of the new species have a forked uncus and comparatively short aedeagus, <italic><tp:taxon-name><tp:taxon-name-part taxon-name-part-type="genus" reg="Alucita">A.</tp:taxon-name-part> <tp:taxon-name-part taxon-name-part-type="species" reg="compsoxantha">compsoxantha</tp:taxon-name-part></tp:taxon-name></italic> has a simple short uncus and a very long aedeagus.</p></tp:treatment-sec><tp:treatment-sec sec-type="description" id="SECID0EYBAE"><title>External characters.</title><p>Wingspan 18 mm. Head with white scales, thorax and tegulae yellowish-brown. Labial palpus yellow, thin, straight, twice as long as longitudinal eye diameter. Third segment discrete, directed forward, median part framed by brown lines, apically pale and sharp. Antenna white, basally thickened. Wings yellowish-brown, with four white transverse lines. Wings basally darkened with brown scales. Abdomen yellowish-brown. Hind leg pale yellow.</p></tp:treatment-sec><tp:treatment-sec sec-type="Male genitalia" id="SECID0E4BAE"><title>Male genitalia.</title><p>Uncus long, distally widened, apically with triangle notch. Gnathos narrow, apically tapered, in length equal to uncus. Gnathos arms short, thick, smoothly bent inwards. Valves short, wide, wing-shaped, apically with bundle of fine acicular setae. Anellus arms wide, short. Saccus elongated, narrow triangular. Aedeagus almost straight, with an elongated uncinate cornutus in middle, groups of fine acicular cornuti distally, and narrow sharp cornuti sticking out apically.</p><fig id="F2" position="float" orientation="portrait"><object-id xmlns:xlink="http://www.w3.org/1999/xlink" content-type="doi" xlink:type="simple">10.3897/zookeys.935.49843.figures2-3</object-id><object-id xmlns:xlink="http://www.w3.org/1999/xlink" content-type="arpha" xlink:type="simple">CC041EA8-809C-5EF6-9DAC-693B9D6B97EB</object-id><label>Figures 2, 3.</label><caption><p><italic><tp:taxon-name><tp:taxon-name-part taxon-name-part-type="genus" reg="Alucita">Alucita</tp:taxon-name-part> <tp:taxon-name-part taxon-name-part-type="species" reg="bakweri">bakweri</tp:taxon-name-part></tp:taxon-name></italic> Ustjuzhanin &amp; Kovtunovich, sp. nov. <bold>2</bold> adult male, Holotype, NEJCU <bold>3</bold> male genitalia, Holotype, preparation slide no. 201901. Scale bar: 5 mm.</p></caption><graphic xmlns:xlink="http://www.w3.org/1999/xlink" xlink:href="zookeys-935-103-g002.jpg" position="float" orientation="portrait" xlink:type="simple" id="oo_412532.jpg"><uri content-type="original_file" xlink:type="simple">https://binary.pensoft.net/fig/412532</uri></graphic></fig></tp:treatment-sec><tp:treatment-sec sec-type="distribution" id="SECID0E5CAE"><title>Distribution.</title><p>Cameroon.</p></tp:treatment-sec><tp:treatment-sec sec-type="Flight period" id="SECID0EDDAE"><title>Flight period.</title><p>December.</p></tp:treatment-sec><tp:treatment-sec sec-type="etymology" id="SECID0EIDAE"><title>Etymology.</title><p>We name the species after the Bakweri people, the main ethnic group of the Mount Cameroon region. Without the priceless assistance of numerous local people our project would not be possible. We hope such dedication will encourage protection of the species’ habitats.</p></tp:treatment-sec><tp:treatment-sec><!--Section generated to contain objects referenced in tp:taxon-treatment.--><fig id="F9" position="float" orientation="portrait"><object-id xmlns:xlink="http://www.w3.org/1999/xlink" content-type="doi" xlink:type="simple">10.3897/zookeys.935.49843.figures19-24</object-id><object-id xmlns:xlink="http://www.w3.org/1999/xlink" content-type="arpha" xlink:type="simple">88E04FA1-E6E7-5B6E-B402-94B292D4A87C</object-id><label>Figures 19–24.</label><caption><p>Comparative illustrations of other <italic><tp:taxon-name><tp:taxon-name-part taxon-name-part-type="genus" reg="Alucita">Alucita</tp:taxon-name-part></tp:taxon-name></italic> species mentioned in the new species’ diagnoses <bold>19</bold><italic><tp:taxon-name><tp:taxon-name-part taxon-name-part-type="genus" reg="Alucita">A.</tp:taxon-name-part> <tp:taxon-name-part taxon-name-part-type="species" reg="balioxantha">balioxantha</tp:taxon-name-part></tp:taxon-name></italic> (Meyrick, 1921), type, male genitalia <bold>20</bold><italic><tp:taxon-name><tp:taxon-name-part taxon-name-part-type="genus" reg="Alucita">A.</tp:taxon-name-part> <tp:taxon-name-part taxon-name-part-type="species" reg="tesserata">tesserata</tp:taxon-name-part></tp:taxon-name></italic> (Meyrick, 1918), type, male genitalia <bold>21</bold><italic><tp:taxon-name><tp:taxon-name-part taxon-name-part-type="genus" reg="Alucita">A.</tp:taxon-name-part> <tp:taxon-name-part taxon-name-part-type="species" reg="rhaptica">rhaptica</tp:taxon-name-part></tp:taxon-name></italic> (Meyrick, 1920), female genitalia <bold>22</bold><italic><tp:taxon-name><tp:taxon-name-part taxon-name-part-type="genus" reg="Alucita">A.</tp:taxon-name-part> <tp:taxon-name-part taxon-name-part-type="species" reg="compsoxantha">compsoxantha</tp:taxon-name-part></tp:taxon-name></italic> (Meyrick, 1924), type, female genitalia <bold>23</bold><italic><tp:taxon-name><tp:taxon-name-part taxon-name-part-type="genus" reg="Alucita">A.</tp:taxon-name-part> <tp:taxon-name-part taxon-name-part-type="species" reg="chloracta">chloracta</tp:taxon-name-part></tp:taxon-name></italic> (Meyrick, 1908), type, adult female <bold>24</bold><italic><tp:taxon-name><tp:taxon-name-part taxon-name-part-type="genus" reg="Alucita">A.</tp:taxon-name-part> <tp:taxon-name-part taxon-name-part-type="species" reg="chloracta">chloracta</tp:taxon-name-part></tp:taxon-name></italic>, type, female genitalia.</p></caption><graphic xmlns:xlink="http://www.w3.org/1999/xlink" xlink:href="zookeys-935-103-g009.jpg" position="float" orientation="portrait" xlink:type="simple" id="oo_412539.jpg"><uri content-type="original_file" xlink:type="simple">https://binary.pensoft.net/fig/412539</uri></graphic></fig></tp:treatment-sec></tp:taxon-treatment>
