# Supplementary material for: Even hotter hotspot: description of seven new species of many-plumed moths (Lepidoptera, Alucitidae) from Mount Cameroon
Source: Zookeys. 2020 May 21;935:103–19. doi: 10.3897/zookeys.935.49843 (PMC7256063; doi:10.3897/zookeys.935.49843)
Supplement: XML Treatment for Alucita jana [file zookeys.935.49843-treatment2.xml]

<!DOCTYPE tp:taxon-treatment
  PUBLIC "-//TaxonX//DTD Taxonomic Treatment Publishing DTD v0 20100105//EN" "tax-treatment-NSO.dtd">
<tp:taxon-treatment xmlns:tp="http://www.plazi.org/taxpub"><tp:treatment-meta><kwd-group><label>Taxon classification</label><kwd><named-content xmlns:xlink="http://www.w3.org/1999/xlink" content-type="kingdom">Animalia</named-content></kwd><kwd><named-content xmlns:xlink="http://www.w3.org/1999/xlink" content-type="order">Lepidoptera</named-content></kwd><kwd><named-content xmlns:xlink="http://www.w3.org/1999/xlink" content-type="family">Alucitidae</named-content></kwd></kwd-group><mixed-citation publication-type="journal"><person-group><name><surname>Ustjuzhanin</surname><given-names>Peter</given-names></name><name><surname>Kovtunovich</surname><given-names>Vasily</given-names></name><name><surname>Maicher</surname><given-names>Vincent</given-names></name><name><surname>Sáfián</surname><given-names>Szabolcs</given-names></name><name><surname>Delabye</surname><given-names>Sylvain</given-names></name><name><surname>Streltzov</surname><given-names>Alexander</given-names></name><name><surname>Tropek</surname><given-names>Robert</given-names></name></person-group><article-title>Even hotter hotspot: description of seven new species of many-plumed moths (<tp:taxon-name><tp:taxon-name-part taxon-name-part-type="order">Lepidoptera</tp:taxon-name-part></tp:taxon-name>, <tp:taxon-name><tp:taxon-name-part taxon-name-part-type="family">Alucitidae</tp:taxon-name-part></tp:taxon-name>) from Mount Cameroon</article-title><source>Zookeys</source><day>21</day><month>5</month><year>2020</year><volume>935</volume><fpage>103</fpage><lpage>119</lpage><pub-id pub-id-type="doi">10.3897/zookeys.935.49843</pub-id></mixed-citation></tp:treatment-meta><tp:nomenclature><tp:taxon-name><object-id xmlns:xlink="http://www.w3.org/1999/xlink" content-type="arpha" xlink:type="simple">EA260D14-8732-5B50-868E-42DA5BE03501</object-id>
            <tp:taxon-name-part taxon-name-part-type="genus" reg="Alucita">Alucita</tp:taxon-name-part>
            <tp:taxon-name-part taxon-name-part-type="species" reg="jana">jana</tp:taxon-name-part>
            <object-id xmlns:xlink="http://www.w3.org/1999/xlink" content-type="zoobank" xlink:type="simple">http://zoobank.org/2EE6AAB9-8CCB-4123-B957-786B6776CB92</object-id>
          </tp:taxon-name><tp:taxon-authority>Ustjuzhanin &amp; Kovtunovich</tp:taxon-authority><tp:taxon-status xmlns:xlink="http://www.w3.org/1999/xlink" xlink:type="simple">sp. nov.</tp:taxon-status><xref ref-type="fig" rid="F3">Figs 4</xref><xref ref-type="fig" rid="F3">, 5</xref></tp:nomenclature><tp:treatment-sec sec-type="type material" id="SECID0E5EAE"><title>Type material.</title><p><bold><italic>Holotype</italic></bold> • male, (<named-content xmlns:xlink="http://www.w3.org/1999/xlink" content-type="dwc:institutional_code" xlink:type="simple">NECJU</named-content> 201902) Cameroon, PlanteCam, 1100 m a.s.l., Mount Cameroon (SW slope), <named-content xmlns:xlink="http://www.w3.org/1999/xlink" content-type="dwc:verbatimCoordinates" xlink:type="simple"><named-content content-type="geo-json" specific-use="{&#34;type&#34;:&#34;Point&#34;,&#34;coordinates&#34;:[9.070900,4.117500]}" id="NCID0ERFAE" xlink:type="simple">4.1175°N, 9.0709°E</named-content></named-content>, 09–14.IV.2015, lgt. V. Maicher, Sz. Sáfián, S. Janeček, R. Tropek. <bold><italic>Paratypes</italic></bold> • 1 male, (<abbrev xmlns:xlink="http://www.w3.org/1999/xlink" xlink:title="P. Ustjuzhanin and V. Kovtunovich, Novosibirsk and Moscow, Russia" id="ABBRID0EZFAE" xlink:type="simple">CUK</abbrev>), Ekonjo, 1150 m a.s.l., Mount Cameroon (SW slope), <named-content xmlns:xlink="http://www.w3.org/1999/xlink" content-type="dwc:verbatimCoordinates" xlink:type="simple"><named-content content-type="geo-json" specific-use="{&#34;type&#34;:&#34;Point&#34;,&#34;coordinates&#34;:[9.116800,4.088100]}" id="NCID0EAGAE" xlink:type="simple">4.0881°N, 9.1168°E</named-content></named-content>, 24.X.2017, lgt.V. Maicher, P. Potocký, S. Delabye • 1 male, (<abbrev xmlns:xlink="http://www.w3.org/1999/xlink" xlink:title="P. Ustjuzhanin and V. Kovtunovich, Novosibirsk and Moscow, Russia" id="ABBRID0EFGAE" xlink:type="simple">CUK</abbrev>), Mapanja camp, 1850 m a.s.l., Mount Cameroon (SW slope), <named-content xmlns:xlink="http://www.w3.org/1999/xlink" content-type="dwc:verbatimCoordinates" xlink:type="simple"><named-content content-type="geo-json" specific-use="{&#34;type&#34;:&#34;Point&#34;,&#34;coordinates&#34;:[9.131500,4.115700]}" id="NCID0EMGAE" xlink:type="simple">4.1157°N, 9.1315°E</named-content></named-content>, 25.X.2017, V. Maicher, P. Potocký, S. Delabye.</p></tp:treatment-sec><tp:treatment-sec sec-type="diagnosis" id="SECID0ERGAE"><title>Diagnosis.</title><p>The new species is similar in the shape of the uncus and valves of the male genitalia to <italic><tp:taxon-name><tp:taxon-name-part taxon-name-part-type="genus" reg="Alucita">Alucita</tp:taxon-name-part> <tp:taxon-name-part taxon-name-part-type="species" reg="tesserata">tesserata</tp:taxon-name-part></tp:taxon-name></italic> (Meyrick, 1918) (Fig. <xref ref-type="fig" rid="F9">20</xref>), but it differs in the apically narrow gnathos and the presence of a group of fine acicular cornuti in the aedeagus. <italic><tp:taxon-name><tp:taxon-name-part taxon-name-part-type="genus" reg="Alucita">Alucita</tp:taxon-name-part> <tp:taxon-name-part taxon-name-part-type="species" reg="jana">jana</tp:taxon-name-part></tp:taxon-name></italic> also differs from <italic><tp:taxon-name><tp:taxon-name-part taxon-name-part-type="genus" reg="Alucita">A.</tp:taxon-name-part> <tp:taxon-name-part taxon-name-part-type="species" reg="tesserata">tesserata</tp:taxon-name-part></tp:taxon-name></italic> in the wing colouration.</p></tp:treatment-sec><tp:treatment-sec sec-type="description" id="SECID0E3HAE"><title>External characters.</title><p>Wingspan 15 mm. Head, thorax and tegulae with brown appressed scales. Labial palpus wide, short, 1.5 longer than longitudinal eye diameter, slightly bent upwards, brown scaled inside and outside. Third segment discrete, apically sharp. Antenna yellowish-brown. Wings yellowish-brown, distinctive pale brown band medially. Forewings show a dark brown postmedial band. Forewing basally with dark brown scales, hindwing basally light. Distally, alternating portions of brown and yellowish scales. Fringe of wings yellow, with alternating portions of brown hairs. Hind leg pale yellow.</p></tp:treatment-sec><tp:treatment-sec sec-type="Male genitalia" id="SECID0EBIAE"><title>Male genitalia.</title><p>Uncus long, apically slightly widened. Gnathos long, distally widened, apically slightly tapered, equal to uncus in length. Valve short, finger-like, membranous. Anellus arms narrow, long, apically slightly widened. Saccus with oval outer edge. Aedeagus straight, basally widened, apically with a group of fine acicular cornuti.</p><fig id="F3" position="float" orientation="portrait"><object-id xmlns:xlink="http://www.w3.org/1999/xlink" content-type="doi" xlink:type="simple">10.3897/zookeys.935.49843.figures4-5</object-id><object-id xmlns:xlink="http://www.w3.org/1999/xlink" content-type="arpha" xlink:type="simple">E0BDF3E9-3786-5821-BDA5-0013D9578672</object-id><label>Figures 4, 5.</label><caption><p><italic><tp:taxon-name><tp:taxon-name-part taxon-name-part-type="genus" reg="Alucita">Alucita</tp:taxon-name-part> <tp:taxon-name-part taxon-name-part-type="species" reg="jana">jana</tp:taxon-name-part></tp:taxon-name></italic> Ustjuzhanin &amp; Kovtunovich, sp. nov. <bold>4</bold> adult male, Holotype, NEJCU <bold>5</bold> male genitalia, Holotype, preparation slide no. 201902. Scale bar: 5 mm.</p></caption><graphic xmlns:xlink="http://www.w3.org/1999/xlink" xlink:href="zookeys-935-103-g003.jpg" position="float" orientation="portrait" xlink:type="simple" id="oo_412533.jpg"><uri content-type="original_file" xlink:type="simple">https://binary.pensoft.net/fig/412533</uri></graphic></fig></tp:treatment-sec><tp:treatment-sec sec-type="distribution" id="SECID0ECJAE"><title>Distribution.</title><p>Cameroon.</p></tp:treatment-sec><tp:treatment-sec sec-type="Flight period" id="SECID0EHJAE"><title>Flight period.</title><p>April, October.</p></tp:treatment-sec><tp:treatment-sec sec-type="etymology" id="SECID0EMJAE"><title>Etymology.</title><p>The species name is a noun in apposition in honour to Robert Tropek’s mother, Jana Tropková.</p></tp:treatment-sec><tp:treatment-sec><!--Section generated to contain objects referenced in tp:taxon-treatment.--><fig id="F9" position="float" orientation="portrait"><object-id xmlns:xlink="http://www.w3.org/1999/xlink" content-type="doi" xlink:type="simple">10.3897/zookeys.935.49843.figures19-24</object-id><object-id xmlns:xlink="http://www.w3.org/1999/xlink" content-type="arpha" xlink:type="simple">88E04FA1-E6E7-5B6E-B402-94B292D4A87C</object-id><label>Figures 19–24.</label><caption><p>Comparative illustrations of other <italic><tp:taxon-name><tp:taxon-name-part taxon-name-part-type="genus" reg="Alucita">Alucita</tp:taxon-name-part></tp:taxon-name></italic> species mentioned in the new species’ diagnoses <bold>19</bold><italic><tp:taxon-name><tp:taxon-name-part taxon-name-part-type="genus" reg="Alucita">A.</tp:taxon-name-part> <tp:taxon-name-part taxon-name-part-type="species" reg="balioxantha">balioxantha</tp:taxon-name-part></tp:taxon-name></italic> (Meyrick, 1921), type, male genitalia <bold>20</bold><italic><tp:taxon-name><tp:taxon-name-part taxon-name-part-type="genus" reg="Alucita">A.</tp:taxon-name-part> <tp:taxon-name-part taxon-name-part-type="species" reg="tesserata">tesserata</tp:taxon-name-part></tp:taxon-name></italic> (Meyrick, 1918), type, male genitalia <bold>21</bold><italic><tp:taxon-name><tp:taxon-name-part taxon-name-part-type="genus" reg="Alucita">A.</tp:taxon-name-part> <tp:taxon-name-part taxon-name-part-type="species" reg="rhaptica">rhaptica</tp:taxon-name-part></tp:taxon-name></italic> (Meyrick, 1920), female genitalia <bold>22</bold><italic><tp:taxon-name><tp:taxon-name-part taxon-name-part-type="genus" reg="Alucita">A.</tp:taxon-name-part> <tp:taxon-name-part taxon-name-part-type="species" reg="compsoxantha">compsoxantha</tp:taxon-name-part></tp:taxon-name></italic> (Meyrick, 1924), type, female genitalia <bold>23</bold><italic><tp:taxon-name><tp:taxon-name-part taxon-name-part-type="genus" reg="Alucita">A.</tp:taxon-name-part> <tp:taxon-name-part taxon-name-part-type="species" reg="chloracta">chloracta</tp:taxon-name-part></tp:taxon-name></italic> (Meyrick, 1908), type, adult female <bold>24</bold><italic><tp:taxon-name><tp:taxon-name-part taxon-name-part-type="genus" reg="Alucita">A.</tp:taxon-name-part> <tp:taxon-name-part taxon-name-part-type="species" reg="chloracta">chloracta</tp:taxon-name-part></tp:taxon-name></italic>, type, female genitalia.</p></caption><graphic xmlns:xlink="http://www.w3.org/1999/xlink" xlink:href="zookeys-935-103-g009.jpg" position="float" orientation="portrait" xlink:type="simple" id="oo_412539.jpg"><uri content-type="original_file" xlink:type="simple">https://binary.pensoft.net/fig/412539</uri></graphic></fig></tp:treatment-sec></tp:taxon-treatment>
