# Supplementary material for: Even hotter hotspot: description of seven new species of many-plumed moths (Lepidoptera, Alucitidae) from Mount Cameroon
Source: Zookeys. 2020 May 21;935:103–19. doi: 10.3897/zookeys.935.49843 (PMC7256063; doi:10.3897/zookeys.935.49843)
Supplement: XML Treatment for Alucita bakingili [file zookeys.935.49843-treatment3.xml]

<!DOCTYPE tp:taxon-treatment
  PUBLIC "-//TaxonX//DTD Taxonomic Treatment Publishing DTD v0 20100105//EN" "tax-treatment-NSO.dtd">
<tp:taxon-treatment xmlns:tp="http://www.plazi.org/taxpub"><tp:treatment-meta><kwd-group><label>Taxon classification</label><kwd><named-content xmlns:xlink="http://www.w3.org/1999/xlink" content-type="kingdom">Animalia</named-content></kwd><kwd><named-content xmlns:xlink="http://www.w3.org/1999/xlink" content-type="order">Lepidoptera</named-content></kwd><kwd><named-content xmlns:xlink="http://www.w3.org/1999/xlink" content-type="family">Alucitidae</named-content></kwd></kwd-group><mixed-citation publication-type="journal"><person-group><name><surname>Ustjuzhanin</surname><given-names>Peter</given-names></name><name><surname>Kovtunovich</surname><given-names>Vasily</given-names></name><name><surname>Maicher</surname><given-names>Vincent</given-names></name><name><surname>Sáfián</surname><given-names>Szabolcs</given-names></name><name><surname>Delabye</surname><given-names>Sylvain</given-names></name><name><surname>Streltzov</surname><given-names>Alexander</given-names></name><name><surname>Tropek</surname><given-names>Robert</given-names></name></person-group><article-title>Even hotter hotspot: description of seven new species of many-plumed moths (<tp:taxon-name><tp:taxon-name-part taxon-name-part-type="order">Lepidoptera</tp:taxon-name-part></tp:taxon-name>, <tp:taxon-name><tp:taxon-name-part taxon-name-part-type="family">Alucitidae</tp:taxon-name-part></tp:taxon-name>) from Mount Cameroon</article-title><source>Zookeys</source><day>21</day><month>5</month><year>2020</year><volume>935</volume><fpage>103</fpage><lpage>119</lpage><pub-id pub-id-type="doi">10.3897/zookeys.935.49843</pub-id></mixed-citation></tp:treatment-meta><tp:nomenclature><tp:taxon-name><object-id xmlns:xlink="http://www.w3.org/1999/xlink" content-type="arpha" xlink:type="simple">29B9D97F-9A18-5C0A-A65A-8DFA56DDF31B</object-id>
            <tp:taxon-name-part taxon-name-part-type="genus" reg="Alucita">Alucita</tp:taxon-name-part>
            <tp:taxon-name-part taxon-name-part-type="species" reg="bakingili">bakingili</tp:taxon-name-part>
            <object-id xmlns:xlink="http://www.w3.org/1999/xlink" content-type="zoobank" xlink:type="simple">http://zoobank.org/C1503460-2901-4437-BFA7-49D660E2462F</object-id>
          </tp:taxon-name><tp:taxon-authority>Ustjuzhanin &amp; Kovtunovich</tp:taxon-authority><tp:taxon-status xmlns:xlink="http://www.w3.org/1999/xlink" xlink:type="simple">sp. nov.</tp:taxon-status><xref ref-type="fig" rid="F4">Figs 6–8</xref></tp:nomenclature><tp:treatment-sec sec-type="type material" id="SECID0E5KAE"><title>Type material.</title><p><bold><italic>Holotype</italic></bold> • male (<named-content xmlns:xlink="http://www.w3.org/1999/xlink" content-type="dwc:institutional_code" xlink:type="simple">NECJU</named-content> 201903) Cameroon, Bamboo Camp, 350 m a.s.l., Mount Cameroon (SW slope), <named-content xmlns:xlink="http://www.w3.org/1999/xlink" content-type="dwc:verbatimCoordinates" xlink:type="simple"><named-content content-type="geo-json" specific-use="{&#34;type&#34;:&#34;Point&#34;,&#34;coordinates&#34;:[9.050500,4.087900]}" id="NCID0ERLAE" xlink:type="simple">4.0879°N, 9.0505°E</named-content></named-content>, 12–20.XII.2014, lgt. V. Maicher, Sz. Sáfián, S. Janeček, R. Tropek. <bold><italic>Paratypes</italic></bold> • 1 male (<abbrev xmlns:xlink="http://www.w3.org/1999/xlink" xlink:title="P. Ustjuzhanin and V. Kovtunovich, Novosibirsk and Moscow, Russia" id="ABBRID0EZLAE" xlink:type="simple">CUK</abbrev>), same data as the holotype • 1 female (<named-content xmlns:xlink="http://www.w3.org/1999/xlink" content-type="dwc:institutional_code" xlink:type="simple">NECJU</named-content> 201908), same data as the holotype • 1 male, (<abbrev xmlns:xlink="http://www.w3.org/1999/xlink" xlink:title="P. Ustjuzhanin and V. Kovtunovich, Novosibirsk and Moscow, Russia" id="ABBRID0ECMAE" xlink:type="simple">CUK</abbrev>), PlanteCam, 1100 m a.s.l., Mount Cameroon (SW slope), <named-content xmlns:xlink="http://www.w3.org/1999/xlink" content-type="dwc:verbatimCoordinates" xlink:type="simple"><named-content content-type="geo-json" specific-use="{&#34;type&#34;:&#34;Point&#34;,&#34;coordinates&#34;:[9.070900,4.117500]}" id="NCID0EJMAE" xlink:type="simple">4.1175°N, 9.0709°E</named-content></named-content>, 29.I.-07.II.2016, lgt. V. Maicher, Sz. Sáfián, R. Tropek.</p></tp:treatment-sec><tp:treatment-sec sec-type="diagnosis" id="SECID0EOMAE"><title>Diagnosis.</title><p>The new species resembles <italic><tp:taxon-name><tp:taxon-name-part taxon-name-part-type="genus" reg="Alucita">Alucita</tp:taxon-name-part> <tp:taxon-name-part taxon-name-part-type="species" reg="fokami">fokami</tp:taxon-name-part></tp:taxon-name></italic> Ustjuzhanin &amp; Kovtunovich, 2018 in external appearance but it substantially differs in both male and female genitalia (for genitalia of <italic><tp:taxon-name><tp:taxon-name-part taxon-name-part-type="genus" reg="Alucita">A.</tp:taxon-name-part> <tp:taxon-name-part taxon-name-part-type="species" reg="fokami">fokami</tp:taxon-name-part></tp:taxon-name></italic>, see <xref ref-type="bibr" rid="B13">Ustjuzhanin et al. 2018</xref>). <italic><tp:taxon-name><tp:taxon-name-part taxon-name-part-type="genus" reg="Alucita">Alucita</tp:taxon-name-part> <tp:taxon-name-part taxon-name-part-type="species" reg="bakingili">bakingili</tp:taxon-name-part></tp:taxon-name></italic> is similar to <italic><tp:taxon-name><tp:taxon-name-part taxon-name-part-type="genus" reg="Alucita">Alucita</tp:taxon-name-part> <tp:taxon-name-part taxon-name-part-type="species" reg="seychellensis">seychellensis</tp:taxon-name-part></tp:taxon-name></italic> (T.B. Fletcher, 1910) in male genitalia (illustrated in <xref ref-type="bibr" rid="B12">Ustjuzhanin and Kovtunovich 2016</xref>), specifically in the sclerotized process on the sacculus. <italic><tp:taxon-name><tp:taxon-name-part taxon-name-part-type="genus" reg="Alucita">Alucita</tp:taxon-name-part> <tp:taxon-name-part taxon-name-part-type="species" reg="bakingili">bakingili</tp:taxon-name-part></tp:taxon-name></italic> also differs from <italic><tp:taxon-name><tp:taxon-name-part taxon-name-part-type="genus" reg="Alucita">A.</tp:taxon-name-part> <tp:taxon-name-part taxon-name-part-type="species" reg="seychellensis">seychellensis</tp:taxon-name-part></tp:taxon-name></italic> in its wide gnathos, the narrow triangular valves and the short narrow uncus. In the female genitalia, the new species is similar to <italic><tp:taxon-name><tp:taxon-name-part taxon-name-part-type="genus" reg="Alucita">Alucita</tp:taxon-name-part> <tp:taxon-name-part taxon-name-part-type="species" reg="rhaptica">rhaptica</tp:taxon-name-part></tp:taxon-name></italic> (Meyrick, 1920) (Fig. <xref ref-type="fig" rid="F9">21</xref>), from which it differs in its rectangular lamina postvaginalis and in the longer and narrower ductus.</p></tp:treatment-sec><tp:treatment-sec sec-type="description" id="SECID0ENPAE"><title>External characters.</title><p>Wingspan 12–15 mm, holotype 12 mm. Head, thorax and tegulae with dark grey scales and an admixture of white scales. Labial palpus grey outside, white inside, 1.5 times longer than longitudinal eye diameter, directed forward. Third segment short, apically slightly sharpened. Antenna pale grey, distinct dark elongated spot basally just beyond scape. Wings mottled, yellowish-grey, medially with a poorly expressed yellowish-brown band. Alternating portions of grey and white scales shaped as elongated strokes, spots and points on lobe of all wings. Fringe with alternating portions of grey and white hairs. Hind leg pale yellow.</p></tp:treatment-sec><tp:treatment-sec sec-type="Male genitalia" id="SECID0ESPAE"><title>Male genitalia.</title><p>Uncus short, straight, slightly widened apically. Gnathos wide, sharply narrowing apically, a little longer than uncus. Valve short, narrow triangular, membranous. Sacculus with membranous process containing a large sclerotized uncinate process in lower part. Anellus arms very long, basally wide, medially narrowing, apically widened and slightly bent. Saccus with oval outer edge. Aedeagus long, straight, with two robust cornute in this medial part.</p></tp:treatment-sec><tp:treatment-sec sec-type="Female genitalia" id="SECID0EXPAE"><title>Female genitalia.</title><p>Papilla analis narrow, elongated. Posterior apophyses thin, straight. Anterior apophyses also thin, straight, equal in length to posterior apophyses. Lamina postvaginalis sclerotized, wide, rectangular, with blunt angular lateral projections. Antrum corrugated, wide, short. Ductus wide, medially swollen. Ductus seminalis short, well expressed. Bursa copulatrix small, oval, with robust elongated comb-shaped signum located basally and reaching base of ductus seminalis.</p><fig id="F4" position="float" orientation="portrait"><object-id xmlns:xlink="http://www.w3.org/1999/xlink" content-type="doi" xlink:type="simple">10.3897/zookeys.935.49843.figures6-8</object-id><object-id xmlns:xlink="http://www.w3.org/1999/xlink" content-type="arpha" xlink:type="simple">8ED67F30-CFAE-51D6-9CBA-35D1EEBBEA4A</object-id><label>Figures 6–8.</label><caption><p><italic><tp:taxon-name><tp:taxon-name-part taxon-name-part-type="genus" reg="Alucita">Alucita</tp:taxon-name-part> <tp:taxon-name-part taxon-name-part-type="species" reg="bakingili">bakingili</tp:taxon-name-part></tp:taxon-name></italic> Ustjuzhanin &amp; Kovtunovich, sp. nov. <bold>6</bold> adult male, Holotype, NEJCU <bold>7</bold> male genitalia, Holotype, preparation slide no. 201903 <bold>8</bold> female genitalia, Paratype, preparation slide no. 201908. Scale bar: 5 mm.</p></caption><graphic xmlns:xlink="http://www.w3.org/1999/xlink" xlink:href="zookeys-935-103-g004.jpg" position="float" orientation="portrait" xlink:type="simple" id="oo_412534.jpg"><uri content-type="original_file" xlink:type="simple">https://binary.pensoft.net/fig/412534</uri></graphic></fig></tp:treatment-sec><tp:treatment-sec sec-type="distribution" id="SECID0E1QAE"><title>Distribution.</title><p>Cameroon.</p></tp:treatment-sec><tp:treatment-sec sec-type="Flight period" id="SECID0E6QAE"><title>Flight period.</title><p>December to February.</p></tp:treatment-sec><tp:treatment-sec sec-type="etymology" id="SECID0EERAE"><title>Etymology.</title><p>The species is named after Bakingili, a village at the southern foothills of Mount Cameroon, in which area it was collected. Numerous people from the village helped our project as field assistants and by many other ways, and therefore the community was crucial for its success. The Bakingili people are also necessary for protection of the species’ natural area.</p></tp:treatment-sec><tp:treatment-sec><!--Section generated to contain objects referenced in tp:taxon-treatment.--><fig id="F9" position="float" orientation="portrait"><object-id xmlns:xlink="http://www.w3.org/1999/xlink" content-type="doi" xlink:type="simple">10.3897/zookeys.935.49843.figures19-24</object-id><object-id xmlns:xlink="http://www.w3.org/1999/xlink" content-type="arpha" xlink:type="simple">88E04FA1-E6E7-5B6E-B402-94B292D4A87C</object-id><label>Figures 19–24.</label><caption><p>Comparative illustrations of other <italic><tp:taxon-name><tp:taxon-name-part taxon-name-part-type="genus" reg="Alucita">Alucita</tp:taxon-name-part></tp:taxon-name></italic> species mentioned in the new species’ diagnoses <bold>19</bold><italic><tp:taxon-name><tp:taxon-name-part taxon-name-part-type="genus" reg="Alucita">A.</tp:taxon-name-part> <tp:taxon-name-part taxon-name-part-type="species" reg="balioxantha">balioxantha</tp:taxon-name-part></tp:taxon-name></italic> (Meyrick, 1921), type, male genitalia <bold>20</bold><italic><tp:taxon-name><tp:taxon-name-part taxon-name-part-type="genus" reg="Alucita">A.</tp:taxon-name-part> <tp:taxon-name-part taxon-name-part-type="species" reg="tesserata">tesserata</tp:taxon-name-part></tp:taxon-name></italic> (Meyrick, 1918), type, male genitalia <bold>21</bold><italic><tp:taxon-name><tp:taxon-name-part taxon-name-part-type="genus" reg="Alucita">A.</tp:taxon-name-part> <tp:taxon-name-part taxon-name-part-type="species" reg="rhaptica">rhaptica</tp:taxon-name-part></tp:taxon-name></italic> (Meyrick, 1920), female genitalia <bold>22</bold><italic><tp:taxon-name><tp:taxon-name-part taxon-name-part-type="genus" reg="Alucita">A.</tp:taxon-name-part> <tp:taxon-name-part taxon-name-part-type="species" reg="compsoxantha">compsoxantha</tp:taxon-name-part></tp:taxon-name></italic> (Meyrick, 1924), type, female genitalia <bold>23</bold><italic><tp:taxon-name><tp:taxon-name-part taxon-name-part-type="genus" reg="Alucita">A.</tp:taxon-name-part> <tp:taxon-name-part taxon-name-part-type="species" reg="chloracta">chloracta</tp:taxon-name-part></tp:taxon-name></italic> (Meyrick, 1908), type, adult female <bold>24</bold><italic><tp:taxon-name><tp:taxon-name-part taxon-name-part-type="genus" reg="Alucita">A.</tp:taxon-name-part> <tp:taxon-name-part taxon-name-part-type="species" reg="chloracta">chloracta</tp:taxon-name-part></tp:taxon-name></italic>, type, female genitalia.</p></caption><graphic xmlns:xlink="http://www.w3.org/1999/xlink" xlink:href="zookeys-935-103-g009.jpg" position="float" orientation="portrait" xlink:type="simple" id="oo_412539.jpg"><uri content-type="original_file" xlink:type="simple">https://binary.pensoft.net/fig/412539</uri></graphic></fig></tp:treatment-sec><ref-list><ref id="B13"><mixed-citation xmlns:xlink="http://www.w3.org/1999/xlink" xlink:type="simple"><person-group><name name-style="western"><surname>Ustjuzhanin</surname><given-names>P</given-names></name><name name-style="western"><surname>Kovtunovich</surname><given-names>V</given-names></name><name name-style="western"><surname>Sáfián</surname><given-names>Sz</given-names></name><name name-style="western"><surname>Maicher</surname><given-names>V</given-names></name><name name-style="western"><surname>Tropek</surname><given-names>R</given-names></name></person-group> (<year>2018</year>) <article-title>A newly discovered biodiversity hotspot of many-plumed moths in the Mount Cameroon area: first report on species diversity, with description of nine new species (<tp:taxon-name><tp:taxon-name-part taxon-name-part-type="order">Lepidoptera</tp:taxon-name-part></tp:taxon-name>, <tp:taxon-name><tp:taxon-name-part taxon-name-part-type="family">Alucitidae</tp:taxon-name-part></tp:taxon-name>).</article-title><source>ZooKeys</source><volume>777</volume>: <fpage>119</fpage>–<lpage>139</lpage>. <ext-link xlink:type="simple" ext-link-type="doi" xlink:href="10.3897/zookeys.777.24729">https://doi.org/10.3897/zookeys.777.24729</ext-link></mixed-citation></ref><ref id="B12"><mixed-citation xmlns:xlink="http://www.w3.org/1999/xlink" xlink:type="simple"><person-group><name name-style="western"><surname>Ustjuzhanin</surname><given-names>P</given-names></name><name name-style="western"><surname>Kovtunovich</surname><given-names>V</given-names></name></person-group> (<year>2016</year>) <article-title>The <tp:taxon-name><tp:taxon-name-part taxon-name-part-type="family">Alucitidae</tp:taxon-name-part></tp:taxon-name> (<tp:taxon-name><tp:taxon-name-part taxon-name-part-type="order">Lepidoptera</tp:taxon-name-part></tp:taxon-name>) of Malawi with descriptions of five new species.</article-title><source>Zootaxa</source><volume>4126</volume>: <fpage>533</fpage>–<lpage>547</lpage>. <ext-link xlink:type="simple" ext-link-type="doi" xlink:href="10.11646/zootaxa.4126.4.5">http://dx.doi.org/10.11646/zootaxa.4126.4.5</ext-link></mixed-citation></ref></ref-list></tp:taxon-treatment>
