# Supplementary material for: Even hotter hotspot: description of seven new species of many-plumed moths (Lepidoptera, Alucitidae) from Mount Cameroon
Source: Zookeys. 2020 May 21;935:103–19. doi: 10.3897/zookeys.935.49843 (PMC7256063; doi:10.3897/zookeys.935.49843)
Supplement: XML Treatment for Alucita tatjana [file zookeys.935.49843-treatment4.xml]

<!DOCTYPE tp:taxon-treatment
  PUBLIC "-//TaxonX//DTD Taxonomic Treatment Publishing DTD v0 20100105//EN" "tax-treatment-NSO.dtd">
<tp:taxon-treatment xmlns:tp="http://www.plazi.org/taxpub"><tp:treatment-meta><kwd-group><label>Taxon classification</label><kwd><named-content xmlns:xlink="http://www.w3.org/1999/xlink" content-type="kingdom">Animalia</named-content></kwd><kwd><named-content xmlns:xlink="http://www.w3.org/1999/xlink" content-type="order">Lepidoptera</named-content></kwd><kwd><named-content xmlns:xlink="http://www.w3.org/1999/xlink" content-type="family">Alucitidae</named-content></kwd></kwd-group><mixed-citation publication-type="journal"><person-group><name><surname>Ustjuzhanin</surname><given-names>Peter</given-names></name><name><surname>Kovtunovich</surname><given-names>Vasily</given-names></name><name><surname>Maicher</surname><given-names>Vincent</given-names></name><name><surname>Sáfián</surname><given-names>Szabolcs</given-names></name><name><surname>Delabye</surname><given-names>Sylvain</given-names></name><name><surname>Streltzov</surname><given-names>Alexander</given-names></name><name><surname>Tropek</surname><given-names>Robert</given-names></name></person-group><article-title>Even hotter hotspot: description of seven new species of many-plumed moths (<tp:taxon-name><tp:taxon-name-part taxon-name-part-type="order">Lepidoptera</tp:taxon-name-part></tp:taxon-name>, <tp:taxon-name><tp:taxon-name-part taxon-name-part-type="family">Alucitidae</tp:taxon-name-part></tp:taxon-name>) from Mount Cameroon</article-title><source>Zookeys</source><day>21</day><month>5</month><year>2020</year><volume>935</volume><fpage>103</fpage><lpage>119</lpage><pub-id pub-id-type="doi">10.3897/zookeys.935.49843</pub-id></mixed-citation></tp:treatment-meta><tp:nomenclature><tp:taxon-name><object-id xmlns:xlink="http://www.w3.org/1999/xlink" content-type="arpha" xlink:type="simple">721E1EED-8A3B-50CE-8B9C-A6554BB72D8C</object-id>
            <tp:taxon-name-part taxon-name-part-type="genus" reg="Alucita">Alucita</tp:taxon-name-part>
            <tp:taxon-name-part taxon-name-part-type="species" reg="tatjana">tatjana</tp:taxon-name-part>
            <object-id xmlns:xlink="http://www.w3.org/1999/xlink" content-type="zoobank" xlink:type="simple">http://zoobank.org/2CCDE55D-7D9C-413C-A5B0-42833DE8F770</object-id>
          </tp:taxon-name><tp:taxon-authority>Ustjuzhanin &amp; Kovtunovich</tp:taxon-authority><tp:taxon-status xmlns:xlink="http://www.w3.org/1999/xlink" xlink:type="simple">sp. nov.</tp:taxon-status><xref ref-type="fig" rid="F5">Figs 9</xref><xref ref-type="fig" rid="F5">, 10</xref></tp:nomenclature><tp:treatment-sec sec-type="type material" id="SECID0E1SAE"><title>Type material.</title><p><bold><italic>Holotype</italic></bold> • female, (<named-content xmlns:xlink="http://www.w3.org/1999/xlink" content-type="dwc:institutional_code" xlink:type="simple">NECJU</named-content> 201904) Cameroon, PlanteCam, 1100 m a.s.l., Mount Cameroon (SW slope), <named-content xmlns:xlink="http://www.w3.org/1999/xlink" content-type="dwc:verbatimCoordinates" xlink:type="simple"><named-content content-type="geo-json" specific-use="{&#34;type&#34;:&#34;Point&#34;,&#34;coordinates&#34;:[9.070900,4.117500]}" id="NCID0ENTAE" xlink:type="simple">4.1175°N, 9.0709°E</named-content></named-content>, 09–14.IV.2015, V. Maicher, Sz. Sáfián, S. Janeček, R. Tropek; <bold><italic>Paratype</italic></bold> • 1 female, (<abbrev xmlns:xlink="http://www.w3.org/1999/xlink" xlink:title="P. Ustjuzhanin and V. Kovtunovich, Novosibirsk and Moscow, Russia" id="ABBRID0EVTAE" xlink:type="simple">CUK</abbrev>), Ekonjo, 1150 m a.s.l., Mount Cameroon (S slope), <named-content xmlns:xlink="http://www.w3.org/1999/xlink" content-type="dwc:verbatimCoordinates" xlink:type="simple"><named-content content-type="geo-json" specific-use="{&#34;type&#34;:&#34;Point&#34;,&#34;coordinates&#34;:[9.116800,4.088100]}" id="NCID0E3TAE" xlink:type="simple">4.0881°N, 9.1168°E</named-content></named-content>, 24.X.2017, lgt. V. Maicher, P. Potocký, S. Delabye.</p></tp:treatment-sec><tp:treatment-sec sec-type="diagnosis" id="SECID0EBUAE"><title>Diagnosis.</title><p>The new species resembles <italic><tp:taxon-name><tp:taxon-name-part taxon-name-part-type="genus" reg="Alucita">Alucita</tp:taxon-name-part> <tp:taxon-name-part taxon-name-part-type="species" reg="mischenini">mischenini</tp:taxon-name-part></tp:taxon-name></italic> Ustjuzhanin &amp; Kovtunovich, 2018 in the light colour of its wings and the wide medial band, but it differs in its larger size (21 mm vs. 12–15 mm wingspan). Additionally, the position and shape of dark markings in the basal and distal portions of the wings differentiates <italic><tp:taxon-name><tp:taxon-name-part taxon-name-part-type="genus" reg="Alucita">A.</tp:taxon-name-part> <tp:taxon-name-part taxon-name-part-type="species" reg="tatjana">tatjana</tp:taxon-name-part></tp:taxon-name></italic> from <italic><tp:taxon-name><tp:taxon-name-part taxon-name-part-type="genus" reg="Alucita">A.</tp:taxon-name-part> <tp:taxon-name-part taxon-name-part-type="species" reg="mischenini">mischenini</tp:taxon-name-part></tp:taxon-name></italic> whose forewings bear extensive brown areas in in the basal portions and almost continuous dark brown marks covering the distal halves of the first two forewing lobes (<xref ref-type="bibr" rid="B13">Ustjuzhanin et al. 2018</xref>). Additionally, forewings of the new species differ from <italic><tp:taxon-name><tp:taxon-name-part taxon-name-part-type="genus" reg="Alucita">A.</tp:taxon-name-part> <tp:taxon-name-part taxon-name-part-type="species" reg="mischenini">mischenini</tp:taxon-name-part></tp:taxon-name></italic> by the continuation of the brown medial band through most of the length of the second forewing lobe. In female genitalia, <italic><tp:taxon-name><tp:taxon-name-part taxon-name-part-type="genus" reg="Alucita">A.</tp:taxon-name-part> <tp:taxon-name-part taxon-name-part-type="species" reg="tatjana">tatjana</tp:taxon-name-part></tp:taxon-name></italic> is similar to <italic><tp:taxon-name><tp:taxon-name-part taxon-name-part-type="genus" reg="Alucita">A.</tp:taxon-name-part> <tp:taxon-name-part taxon-name-part-type="species" reg="compsoxantha">compsoxantha</tp:taxon-name-part></tp:taxon-name></italic> Meyrick, 1924 (Fig. <xref ref-type="fig" rid="F9">22</xref>), especially in the shape of the antrum and the absence of any signa in the bursa copulatrix. However, <italic><tp:taxon-name><tp:taxon-name-part taxon-name-part-type="genus" reg="Alucita">A.</tp:taxon-name-part> <tp:taxon-name-part taxon-name-part-type="species" reg="tatjana">tatjana</tp:taxon-name-part></tp:taxon-name></italic> differs in its shorter and wider ductus and substantially shorter anterior and posterior apophyses. These species also differ in the colouration of their wings.</p></tp:treatment-sec><tp:treatment-sec sec-type="description" id="SECID0E3WAE"><title>External characters.</title><p>Wingspan 21 mm. Head, thorax and tegulae with appressed white scales. Labial palpus twice as long as longitudinal eye diameter, white, with a brown band of the third segment, thin, apically tapered, sharp. Antenna white. Scape extended and flattened. Wings white with well-expressed wide median band, brown on forewing and almost black on hindwing. Subterminal band narrower, consisting of brown spots of scales, intermittently traced throughout all lobes. First forewing lobe apically brown. Second forewing lobe with brown colouration continuous between median band and subterminal band. Forewing basally white with well-expressed dark brown fringes near the base of the cleft between the second and third lobes. Hindwing basally white with scattered dark brown scales and a prominent dark brown marking across base of second to sixth lobes. Hind leg pale yellow (although not so apparent in Fig. <xref ref-type="fig" rid="F5">9</xref>).</p><fig id="F5" position="float" orientation="portrait"><object-id xmlns:xlink="http://www.w3.org/1999/xlink" content-type="doi" xlink:type="simple">10.3897/zookeys.935.49843.figures9-10</object-id><object-id xmlns:xlink="http://www.w3.org/1999/xlink" content-type="arpha" xlink:type="simple">DA1CBA44-A058-5389-A8D7-729F164C0DE9</object-id><label>Figures 9, 10.</label><caption><p><italic><tp:taxon-name><tp:taxon-name-part taxon-name-part-type="genus" reg="Alucita">Alucita</tp:taxon-name-part> <tp:taxon-name-part taxon-name-part-type="species" reg="tatjana">tatjana</tp:taxon-name-part></tp:taxon-name></italic> Ustjuzhanin &amp; Kovtunovich, sp. nov. <bold>9</bold> adult female, Holotype, NEJCU <bold>10</bold> female genitalia, Holotype, preparation slide no. 201904. Scale bar: 5 mm.</p></caption><graphic xmlns:xlink="http://www.w3.org/1999/xlink" xlink:href="zookeys-935-103-g005.jpg" position="float" orientation="portrait" xlink:type="simple" id="oo_412535.jpg"><uri content-type="original_file" xlink:type="simple">https://binary.pensoft.net/fig/412535</uri></graphic></fig></tp:treatment-sec><tp:treatment-sec sec-type="Female genitalia" id="SECID0ECYAE"><title>Female genitalia.</title><p>Papilla analis narrow, elongated. Posterior and anterior apophyses thick, straight. Anterior apophyses equal in length to posterior apophyses. Antrum wide, goblet-like. Ductus short, expanded in median part around junction with ductus seminalis, and corrugated at junction with bursa copulatrix. Bursa copulatrix small, oval, without signa.</p></tp:treatment-sec><tp:treatment-sec sec-type="distribution" id="SECID0EHYAE"><title>Distribution.</title><p>Cameroon.</p></tp:treatment-sec><tp:treatment-sec sec-type="Flight period" id="SECID0EMYAE"><title>Flight period.</title><p>April, October.</p></tp:treatment-sec><tp:treatment-sec sec-type="etymology" id="SECID0ERYAE"><title>Etymology.</title><p>The species is a noun in apposition in honour to Petr Ustjuzhanin’s sister, Tatjana Ustjuzhanina.</p></tp:treatment-sec><tp:treatment-sec><!--Section generated to contain objects referenced in tp:taxon-treatment.--><fig id="F9" position="float" orientation="portrait"><object-id xmlns:xlink="http://www.w3.org/1999/xlink" content-type="doi" xlink:type="simple">10.3897/zookeys.935.49843.figures19-24</object-id><object-id xmlns:xlink="http://www.w3.org/1999/xlink" content-type="arpha" xlink:type="simple">88E04FA1-E6E7-5B6E-B402-94B292D4A87C</object-id><label>Figures 19–24.</label><caption><p>Comparative illustrations of other <italic><tp:taxon-name><tp:taxon-name-part taxon-name-part-type="genus" reg="Alucita">Alucita</tp:taxon-name-part></tp:taxon-name></italic> species mentioned in the new species’ diagnoses <bold>19</bold><italic><tp:taxon-name><tp:taxon-name-part taxon-name-part-type="genus" reg="Alucita">A.</tp:taxon-name-part> <tp:taxon-name-part taxon-name-part-type="species" reg="balioxantha">balioxantha</tp:taxon-name-part></tp:taxon-name></italic> (Meyrick, 1921), type, male genitalia <bold>20</bold><italic><tp:taxon-name><tp:taxon-name-part taxon-name-part-type="genus" reg="Alucita">A.</tp:taxon-name-part> <tp:taxon-name-part taxon-name-part-type="species" reg="tesserata">tesserata</tp:taxon-name-part></tp:taxon-name></italic> (Meyrick, 1918), type, male genitalia <bold>21</bold><italic><tp:taxon-name><tp:taxon-name-part taxon-name-part-type="genus" reg="Alucita">A.</tp:taxon-name-part> <tp:taxon-name-part taxon-name-part-type="species" reg="rhaptica">rhaptica</tp:taxon-name-part></tp:taxon-name></italic> (Meyrick, 1920), female genitalia <bold>22</bold><italic><tp:taxon-name><tp:taxon-name-part taxon-name-part-type="genus" reg="Alucita">A.</tp:taxon-name-part> <tp:taxon-name-part taxon-name-part-type="species" reg="compsoxantha">compsoxantha</tp:taxon-name-part></tp:taxon-name></italic> (Meyrick, 1924), type, female genitalia <bold>23</bold><italic><tp:taxon-name><tp:taxon-name-part taxon-name-part-type="genus" reg="Alucita">A.</tp:taxon-name-part> <tp:taxon-name-part taxon-name-part-type="species" reg="chloracta">chloracta</tp:taxon-name-part></tp:taxon-name></italic> (Meyrick, 1908), type, adult female <bold>24</bold><italic><tp:taxon-name><tp:taxon-name-part taxon-name-part-type="genus" reg="Alucita">A.</tp:taxon-name-part> <tp:taxon-name-part taxon-name-part-type="species" reg="chloracta">chloracta</tp:taxon-name-part></tp:taxon-name></italic>, type, female genitalia.</p></caption><graphic xmlns:xlink="http://www.w3.org/1999/xlink" xlink:href="zookeys-935-103-g009.jpg" position="float" orientation="portrait" xlink:type="simple" id="oo_412539.jpg"><uri content-type="original_file" xlink:type="simple">https://binary.pensoft.net/fig/412539</uri></graphic></fig></tp:treatment-sec><ref-list><ref id="B13"><mixed-citation xmlns:xlink="http://www.w3.org/1999/xlink" xlink:type="simple"><person-group><name name-style="western"><surname>Ustjuzhanin</surname><given-names>P</given-names></name><name name-style="western"><surname>Kovtunovich</surname><given-names>V</given-names></name><name name-style="western"><surname>Sáfián</surname><given-names>Sz</given-names></name><name name-style="western"><surname>Maicher</surname><given-names>V</given-names></name><name name-style="western"><surname>Tropek</surname><given-names>R</given-names></name></person-group> (<year>2018</year>) <article-title>A newly discovered biodiversity hotspot of many-plumed moths in the Mount Cameroon area: first report on species diversity, with description of nine new species (<tp:taxon-name><tp:taxon-name-part taxon-name-part-type="order">Lepidoptera</tp:taxon-name-part></tp:taxon-name>, <tp:taxon-name><tp:taxon-name-part taxon-name-part-type="family">Alucitidae</tp:taxon-name-part></tp:taxon-name>).</article-title><source>ZooKeys</source><volume>777</volume>: <fpage>119</fpage>–<lpage>139</lpage>. <ext-link xlink:type="simple" ext-link-type="doi" xlink:href="10.3897/zookeys.777.24729">https://doi.org/10.3897/zookeys.777.24729</ext-link></mixed-citation></ref></ref-list></tp:taxon-treatment>
