# Supplementary material for: Even hotter hotspot: description of seven new species of many-plumed moths (Lepidoptera, Alucitidae) from Mount Cameroon
Source: Zookeys. 2020 May 21;935:103–19. doi: 10.3897/zookeys.935.49843 (PMC7256063; doi:10.3897/zookeys.935.49843)
Supplement: XML Treatment for Alucita zuza [file zookeys.935.49843-treatment5.xml]

<!DOCTYPE tp:taxon-treatment
  PUBLIC "-//TaxonX//DTD Taxonomic Treatment Publishing DTD v0 20100105//EN" "tax-treatment-NSO.dtd">
<tp:taxon-treatment xmlns:tp="http://www.plazi.org/taxpub"><tp:treatment-meta><kwd-group><label>Taxon classification</label><kwd><named-content xmlns:xlink="http://www.w3.org/1999/xlink" content-type="kingdom">Animalia</named-content></kwd><kwd><named-content xmlns:xlink="http://www.w3.org/1999/xlink" content-type="order">Lepidoptera</named-content></kwd><kwd><named-content xmlns:xlink="http://www.w3.org/1999/xlink" content-type="family">Alucitidae</named-content></kwd></kwd-group><mixed-citation publication-type="journal"><person-group><name><surname>Ustjuzhanin</surname><given-names>Peter</given-names></name><name><surname>Kovtunovich</surname><given-names>Vasily</given-names></name><name><surname>Maicher</surname><given-names>Vincent</given-names></name><name><surname>Sáfián</surname><given-names>Szabolcs</given-names></name><name><surname>Delabye</surname><given-names>Sylvain</given-names></name><name><surname>Streltzov</surname><given-names>Alexander</given-names></name><name><surname>Tropek</surname><given-names>Robert</given-names></name></person-group><article-title>Even hotter hotspot: description of seven new species of many-plumed moths (<tp:taxon-name><tp:taxon-name-part taxon-name-part-type="order">Lepidoptera</tp:taxon-name-part></tp:taxon-name>, <tp:taxon-name><tp:taxon-name-part taxon-name-part-type="family">Alucitidae</tp:taxon-name-part></tp:taxon-name>) from Mount Cameroon</article-title><source>Zookeys</source><day>21</day><month>5</month><year>2020</year><volume>935</volume><fpage>103</fpage><lpage>119</lpage><pub-id pub-id-type="doi">10.3897/zookeys.935.49843</pub-id></mixed-citation></tp:treatment-meta><tp:nomenclature><tp:taxon-name><object-id xmlns:xlink="http://www.w3.org/1999/xlink" content-type="arpha" xlink:type="simple">FB270130-C9C9-542A-B5AB-0D8D4232D724</object-id>
            <tp:taxon-name-part taxon-name-part-type="genus" reg="Alucita">Alucita</tp:taxon-name-part>
            <tp:taxon-name-part taxon-name-part-type="species" reg="zuza">zuza</tp:taxon-name-part>
            <object-id xmlns:xlink="http://www.w3.org/1999/xlink" content-type="zoobank" xlink:type="simple">http://zoobank.org/3EFBC3D5-E44D-4F58-A1D4-3E5D049D58E3</object-id>
          </tp:taxon-name><tp:taxon-authority>Ustjuzhanin &amp; Kovtunovich</tp:taxon-authority><tp:taxon-status xmlns:xlink="http://www.w3.org/1999/xlink" xlink:type="simple">sp. nov.</tp:taxon-status><xref ref-type="fig" rid="F6">Figs 11</xref><xref ref-type="fig" rid="F6">, 12</xref></tp:nomenclature><tp:treatment-sec sec-type="type material" id="SECID0EH1AE"><title>Type material.</title><p><bold><italic>Holotype</italic></bold> • 1 male, (<named-content xmlns:xlink="http://www.w3.org/1999/xlink" content-type="dwc:institutional_code" xlink:type="simple">NECJU</named-content> 201905) Cameroon, Drink Gari, 650 m a.s.l., Mount Cameroon (SW slope), <named-content xmlns:xlink="http://www.w3.org/1999/xlink" content-type="dwc:verbatimCoordinates" xlink:type="simple"><named-content content-type="geo-json" specific-use="{&#34;type&#34;:&#34;Point&#34;,&#34;coordinates&#34;:[9.061000,4.101400]}" id="NCID0E11AE" xlink:type="simple">4.1014°N, 9.0610°E</named-content></named-content>, 11–23.IV.2015, lgt. V. Maicher, Sz. Sáfián, Š. Janeček, R. Tropek; <bold><italic>Paratypes</italic></bold> • 1 male, (<abbrev xmlns:xlink="http://www.w3.org/1999/xlink" xlink:title="P. Ustjuzhanin and V. Kovtunovich, Novosibirsk and Moscow, Russia" id="ABBRID0EC2AE" xlink:type="simple">CUK</abbrev>), same data as the holotype • 1 male (<abbrev xmlns:xlink="http://www.w3.org/1999/xlink" xlink:title="P. Ustjuzhanin and V. Kovtunovich, Novosibirsk and Moscow, Russia" id="ABBRID0EG2AE" xlink:type="simple">CUK</abbrev>), PlanteCam, 1100 m a.s.l., Mount Cameroon (SW slope), <named-content xmlns:xlink="http://www.w3.org/1999/xlink" content-type="dwc:verbatimCoordinates" xlink:type="simple"><named-content content-type="geo-json" specific-use="{&#34;type&#34;:&#34;Point&#34;,&#34;coordinates&#34;:[9.070900,4.117500]}" id="NCID0EN2AE" xlink:type="simple">4.1175°N, 9.0709°E</named-content></named-content>, 29.I–07.II.2016, lgt. V. Maicher, Sz. Sáfián, R. Tropek • 1 male (<abbrev xmlns:xlink="http://www.w3.org/1999/xlink" xlink:title="P. Ustjuzhanin and V. Kovtunovich, Novosibirsk and Moscow, Russia" id="ABBRID0ES2AE" xlink:type="simple">CUK</abbrev>), Drink Gari, 650 m a.s.l., Mount Cameroon (SW slope), <named-content xmlns:xlink="http://www.w3.org/1999/xlink" content-type="dwc:verbatimCoordinates" xlink:type="simple"><named-content content-type="geo-json" specific-use="{&#34;type&#34;:&#34;Point&#34;,&#34;coordinates&#34;:[9.061000,4.101400]}" id="NCID0EZ2AE" xlink:type="simple">4.1014°N, 9.061°E</named-content></named-content>, 20.XI–10.XII.2014, lgt. V. Maicher, Sz. Sáfián, R. Tropek.</p></tp:treatment-sec><tp:treatment-sec sec-type="diagnosis" id="SECID0E52AE"><title>Diagnosis.</title><p>In its male genitalia, the new species shares the elongated saccus and absence of valves with <italic><tp:taxon-name><tp:taxon-name-part taxon-name-part-type="genus" reg="Alucita">A.</tp:taxon-name-part> <tp:taxon-name-part taxon-name-part-type="species" reg="fokami">fokami</tp:taxon-name-part></tp:taxon-name></italic> (illustrated in <xref ref-type="bibr" rid="B13">Ustjuzhanin et al. 2018</xref>), but it differs in the narrow uncus which is not expanded apically, and in the absence of a long needle-like cornutus in the aedeagus.</p></tp:treatment-sec><tp:treatment-sec sec-type="description" id="SECID0ET3AE"><title>External characters.</title><p>Wingspan 12 mm. Head white, with two brown spots between antennae. Thorax and tegulae white. Labial palpus straight, 1.5 times as long as longitudinal eye diameter, with alternating white and dark bands on each segment. Third segment short, not tapered apically. Antenna yellow, with small dark brown spots basally, just above scape. Wings mottled in their dark parts. Forewing darker than hindwing, with predominance of dark brown spots and strokes, while these spots and strokes are less expressed on the hindwing, with predominance of pale-yellow portions. Wings basally white, although locally darkened with dark brown scales. Fringe with alternating portions of light and brown hairs. Hind leg pale yellow.</p></tp:treatment-sec><tp:treatment-sec sec-type="Male genitalia" id="SECID0EY3AE"><title>Male genitalia.</title><p>Uncus straight, finger-like, of even width. Gnathos and its arms wide, short. Valves absent. Anellus arms short, narrow, arched, apically sharp. Saccus very long, narrow, elongated, slightly expanded medially. Aedeagus straight, medially with two small, spinous cornuti (not apparent on Fig. <xref ref-type="fig" rid="F6">12</xref>).</p><fig id="F6" position="float" orientation="portrait"><object-id xmlns:xlink="http://www.w3.org/1999/xlink" content-type="doi" xlink:type="simple">10.3897/zookeys.935.49843.figures11-12</object-id><object-id xmlns:xlink="http://www.w3.org/1999/xlink" content-type="arpha" xlink:type="simple">16D71821-3108-5BD8-A4B2-80C65571E2CC</object-id><label>Figures 11, 12.</label><caption><p><italic><tp:taxon-name><tp:taxon-name-part taxon-name-part-type="genus" reg="Alucita">Alucita</tp:taxon-name-part> <tp:taxon-name-part taxon-name-part-type="species" reg="zuza">zuza</tp:taxon-name-part></tp:taxon-name></italic> Ustjuzhanin &amp; Kovtunovich, sp. nov. <bold>11</bold> adult male, Holotype, NEJCU <bold>12</bold> male genitalia, Holotype, preparation slide no. 201905. Scale bar: 5 mm.</p></caption><graphic xmlns:xlink="http://www.w3.org/1999/xlink" xlink:href="zookeys-935-103-g006.jpg" position="float" orientation="portrait" xlink:type="simple" id="oo_412536.jpg"><uri content-type="original_file" xlink:type="simple">https://binary.pensoft.net/fig/412536</uri></graphic></fig></tp:treatment-sec><tp:treatment-sec sec-type="distribution" id="SECID0E54AE"><title>Distribution.</title><p>Cameroon.</p></tp:treatment-sec><tp:treatment-sec sec-type="Flight period" id="SECID0ED5AE"><title>Flight period.</title><p>November till February, April.</p></tp:treatment-sec><tp:treatment-sec sec-type="etymology" id="SECID0EI5AE"><title>Etymology.</title><p>The species name is a noun in apposition. It was named in honour of the ichthyologist Zuzana Musilová, Robert Tropek’s wife.</p></tp:treatment-sec><ref-list><ref id="B13"><mixed-citation xmlns:xlink="http://www.w3.org/1999/xlink" xlink:type="simple"><person-group><name name-style="western"><surname>Ustjuzhanin</surname><given-names>P</given-names></name><name name-style="western"><surname>Kovtunovich</surname><given-names>V</given-names></name><name name-style="western"><surname>Sáfián</surname><given-names>Sz</given-names></name><name name-style="western"><surname>Maicher</surname><given-names>V</given-names></name><name name-style="western"><surname>Tropek</surname><given-names>R</given-names></name></person-group> (<year>2018</year>) <article-title>A newly discovered biodiversity hotspot of many-plumed moths in the Mount Cameroon area: first report on species diversity, with description of nine new species (<tp:taxon-name><tp:taxon-name-part taxon-name-part-type="order">Lepidoptera</tp:taxon-name-part></tp:taxon-name>, <tp:taxon-name><tp:taxon-name-part taxon-name-part-type="family">Alucitidae</tp:taxon-name-part></tp:taxon-name>).</article-title><source>ZooKeys</source><volume>777</volume>: <fpage>119</fpage>–<lpage>139</lpage>. <ext-link xlink:type="simple" ext-link-type="doi" xlink:href="10.3897/zookeys.777.24729">https://doi.org/10.3897/zookeys.777.24729</ext-link></mixed-citation></ref></ref-list></tp:taxon-treatment>
