# Supplementary material for: Even hotter hotspot: description of seven new species of many-plumed moths (Lepidoptera, Alucitidae) from Mount Cameroon
Source: Zookeys. 2020 May 21;935:103–19. doi: 10.3897/zookeys.935.49843 (PMC7256063; doi:10.3897/zookeys.935.49843)
Supplement: XML Treatment for Alucita deja [file zookeys.935.49843-treatment6.xml]

<!DOCTYPE tp:taxon-treatment
  PUBLIC "-//TaxonX//DTD Taxonomic Treatment Publishing DTD v0 20100105//EN" "tax-treatment-NSO.dtd">
<tp:taxon-treatment xmlns:tp="http://www.plazi.org/taxpub"><tp:treatment-meta><kwd-group><label>Taxon classification</label><kwd><named-content xmlns:xlink="http://www.w3.org/1999/xlink" content-type="kingdom">Animalia</named-content></kwd><kwd><named-content xmlns:xlink="http://www.w3.org/1999/xlink" content-type="order">Lepidoptera</named-content></kwd><kwd><named-content xmlns:xlink="http://www.w3.org/1999/xlink" content-type="family">Alucitidae</named-content></kwd></kwd-group><mixed-citation publication-type="journal"><person-group><name><surname>Ustjuzhanin</surname><given-names>Peter</given-names></name><name><surname>Kovtunovich</surname><given-names>Vasily</given-names></name><name><surname>Maicher</surname><given-names>Vincent</given-names></name><name><surname>Sáfián</surname><given-names>Szabolcs</given-names></name><name><surname>Delabye</surname><given-names>Sylvain</given-names></name><name><surname>Streltzov</surname><given-names>Alexander</given-names></name><name><surname>Tropek</surname><given-names>Robert</given-names></name></person-group><article-title>Even hotter hotspot: description of seven new species of many-plumed moths (<tp:taxon-name><tp:taxon-name-part taxon-name-part-type="order">Lepidoptera</tp:taxon-name-part></tp:taxon-name>, <tp:taxon-name><tp:taxon-name-part taxon-name-part-type="family">Alucitidae</tp:taxon-name-part></tp:taxon-name>) from Mount Cameroon</article-title><source>Zookeys</source><day>21</day><month>5</month><year>2020</year><volume>935</volume><fpage>103</fpage><lpage>119</lpage><pub-id pub-id-type="doi">10.3897/zookeys.935.49843</pub-id></mixed-citation></tp:treatment-meta><tp:nomenclature><tp:taxon-name><object-id xmlns:xlink="http://www.w3.org/1999/xlink" content-type="arpha" xlink:type="simple">0855E441-77EB-52E9-9FA7-BB614E362120</object-id>
            <tp:taxon-name-part taxon-name-part-type="genus" reg="Alucita">Alucita</tp:taxon-name-part>
            <tp:taxon-name-part taxon-name-part-type="species" reg="deja">deja</tp:taxon-name-part>
            <object-id xmlns:xlink="http://www.w3.org/1999/xlink" content-type="zoobank" xlink:type="simple">http://zoobank.org/9C094272-0A16-4CEA-AB05-CD4E3C04D27B</object-id>
          </tp:taxon-name><tp:taxon-authority>Ustjuzhanin &amp; Kovtunovich</tp:taxon-authority><tp:taxon-status xmlns:xlink="http://www.w3.org/1999/xlink" xlink:type="simple">sp. nov.</tp:taxon-status><xref ref-type="fig" rid="F7">Figs 13–15</xref></tp:nomenclature><tp:treatment-sec sec-type="type material" id="SECID0E16AE"><title>Type material.</title><p><bold><italic>Holotype</italic></bold> • male (<named-content xmlns:xlink="http://www.w3.org/1999/xlink" content-type="dwc:institutional_code" xlink:type="simple">NECJU</named-content> 201906), Cameroon, Bamboo Camp, 350 m a.s.l., Mount Cameroon (SW slope), <named-content xmlns:xlink="http://www.w3.org/1999/xlink" content-type="dwc:verbatimCoordinates" xlink:type="simple"><named-content content-type="geo-json" specific-use="{&#34;type&#34;:&#34;Point&#34;,&#34;coordinates&#34;:[9.050500,4.087900]}" id="NCID0EOAAG" xlink:type="simple">4.0879°N, 9.0505°E</named-content></named-content>, 20.XII.2014, lgt. V. Maicher, Sz. Sáfián, Š. Janeček, R. Tropek. <bold><italic>Paratypes</italic></bold> • 1 female (<abbrev xmlns:xlink="http://www.w3.org/1999/xlink" xlink:title="P. Ustjuzhanin and V. Kovtunovich, Novosibirsk and Moscow, Russia" id="ABBRID0EWAAG" xlink:type="simple">CUK</abbrev>), PlanteCam, 1100 m a.s.l., Mount Cameroon (SW slope), <named-content xmlns:xlink="http://www.w3.org/1999/xlink" content-type="dwc:verbatimCoordinates" xlink:type="simple"><named-content content-type="geo-json" specific-use="{&#34;type&#34;:&#34;Point&#34;,&#34;coordinates&#34;:[9.070900,4.117500]}" id="NCID0E4AAG" xlink:type="simple">4.1175°N, 9.0709°E</named-content></named-content>, 11–18.XII.2014, lgt. V. Maicher, Sz. Sáfián, Š. Janeček, R. Tropek • 1 female (<named-content xmlns:xlink="http://www.w3.org/1999/xlink" content-type="dwc:institutional_code" xlink:type="simple">NECJU</named-content> 201909), PlanteCam, 1100 m a.s.l., Mount Cameroon (SW slope), <named-content xmlns:xlink="http://www.w3.org/1999/xlink" content-type="dwc:verbatimCoordinates" xlink:type="simple"><named-content content-type="geo-json" specific-use="{&#34;type&#34;:&#34;Point&#34;,&#34;coordinates&#34;:[9.070900,4.117500]}" id="NCID0EKBAG" xlink:type="simple">4.1175°N, 9.0709°E</named-content></named-content>, 11–23.IV.2015, lgt. V. Maicher, Sz. Sáfián, Š. Janeček, R. Tropek.</p></tp:treatment-sec><tp:treatment-sec sec-type="diagnosis" id="SECID0EPBAG"><title>Diagnosis.</title><p><italic><tp:taxon-name><tp:taxon-name-part taxon-name-part-type="genus" reg="Alucita">Alucita</tp:taxon-name-part> <tp:taxon-name-part taxon-name-part-type="species" reg="deja">deja</tp:taxon-name-part></tp:taxon-name></italic> differs from other <italic><tp:taxon-name><tp:taxon-name-part taxon-name-part-type="genus" reg="Alucita">Alucita</tp:taxon-name-part></tp:taxon-name></italic> species by the distinctive white mirrors on its abdomen. The new species’ male genitalia are similar to <italic><tp:taxon-name><tp:taxon-name-part taxon-name-part-type="genus" reg="Alucita">A.</tp:taxon-name-part> <tp:taxon-name-part taxon-name-part-type="species" reg="janeceki">janeceki</tp:taxon-name-part></tp:taxon-name></italic> Ustjuzhanin &amp; Kovtunovich, 2018 in the absence of valves and the shape of the saccus (illustrated in <xref ref-type="bibr" rid="B13">Ustjuzhanin et al. 2018</xref>), but <italic><tp:taxon-name><tp:taxon-name-part taxon-name-part-type="genus" reg="Alucita">A.</tp:taxon-name-part> <tp:taxon-name-part taxon-name-part-type="species" reg="deja">deja</tp:taxon-name-part></tp:taxon-name></italic> differs in the smoothly rounded apex of its uncus, the apically sharp anellus arms, jagged acicular cornuti in the aedeagus, and the wing colouration.</p></tp:treatment-sec><tp:treatment-sec sec-type="description" id="SECID0EBDAG"><title>External characters.</title><p>Female wingspan 15 mm, male wingspan 13 mm. Head with pure-white appressed scales. Thorax and tegulae also pure white anteriorly, sharply contrasting with dark brown posterior portions. Labial palpus short, 1.5 times as long as longitudinal eye diameter. Third segment short, not tapered apically. Antenna brown. Scape pure white. Wings and fringes dark brown. First lobe of forewing with white band around 1/3, narrow white band around 3/5 and yellowish-brown band edged with white around 4/5. Several irregular fine white cross-lines across all other lobes and fringes of both wings. Hind leg yellowish-brown. Fourth, sixth and last tergites of abdomen with mirrors of pure-white scales. Abdomen completely pure-white ventrally.</p></tp:treatment-sec><tp:treatment-sec sec-type="Male genitalia" id="SECID0EGDAG"><title>Male genitalia.</title><p>Uncus straight, long, of even width. Gnathos short, wide, apically expanded. Valves not developed. Anellus arms straight, apically sharp. Saccus shaped as elongated oval, with small notch at apex. Aedeagus robust, slightly shorter than entire genital structure, with jagged acicular cornuti from its medial part to apex.</p></tp:treatment-sec><tp:treatment-sec sec-type="Female genitalia" id="SECID0ELDAG"><title>Female genitalia.</title><p>Papilla analis narrow, elongated. Posterior apophyses thin, straight, shorter than anterior apophyses. Antrum wide, sclerotized, shaped as truncated tube with extended ostium. Outer edge of ostium jagged. Ductus wide and corrugated at its confluence to antrum and bursa copulatrix. Ductus seminalis short, bag-like, membranous, departing from confluence of ductus to antrum. Bursa copulatrix of irregular oval shape with elongated protrusion at apex.</p><fig id="F7" position="float" orientation="portrait"><object-id xmlns:xlink="http://www.w3.org/1999/xlink" content-type="doi" xlink:type="simple">10.3897/zookeys.935.49843.figures13-15</object-id><object-id xmlns:xlink="http://www.w3.org/1999/xlink" content-type="arpha" xlink:type="simple">ACE3C50D-D8F1-56AF-96A8-A38AFCFA4137</object-id><label>Figures 13–15.</label><caption><p><italic><tp:taxon-name><tp:taxon-name-part taxon-name-part-type="genus" reg="Alucita">Alucita</tp:taxon-name-part> <tp:taxon-name-part taxon-name-part-type="species" reg="deja">deja</tp:taxon-name-part></tp:taxon-name></italic> Ustjuzhanin &amp; Kovtunovich, sp. nov. <bold>13</bold> adult female, Paratype, NEJCU <bold>14</bold> male genitalia, Holotype, preparation slide no. 201906 <bold>15</bold> female genitalia, Paratype, preparation slide no. 201909. Scale bar: 5 mm.</p></caption><graphic xmlns:xlink="http://www.w3.org/1999/xlink" xlink:href="zookeys-935-103-g007.jpg" position="float" orientation="portrait" xlink:type="simple" id="oo_412537.jpg"><uri content-type="original_file" xlink:type="simple">https://binary.pensoft.net/fig/412537</uri></graphic></fig></tp:treatment-sec><tp:treatment-sec sec-type="distribution" id="SECID0EOEAG"><title>Distribution.</title><p>Cameroon.</p></tp:treatment-sec><tp:treatment-sec sec-type="Flight period" id="SECID0ETEAG"><title>Flight period.</title><p>April, December.</p></tp:treatment-sec><tp:treatment-sec sec-type="etymology" id="SECID0EYEAG"><title>Etymology.</title><p>The species name is a noun in apposition in honour of the limnologist and cyanobacteria specialist, Andreja Kust, a dear soulmate of Vincent Maicher.</p></tp:treatment-sec><ref-list><ref id="B13"><mixed-citation xmlns:xlink="http://www.w3.org/1999/xlink" xlink:type="simple"><person-group><name name-style="western"><surname>Ustjuzhanin</surname><given-names>P</given-names></name><name name-style="western"><surname>Kovtunovich</surname><given-names>V</given-names></name><name name-style="western"><surname>Sáfián</surname><given-names>Sz</given-names></name><name name-style="western"><surname>Maicher</surname><given-names>V</given-names></name><name name-style="western"><surname>Tropek</surname><given-names>R</given-names></name></person-group> (<year>2018</year>) <article-title>A newly discovered biodiversity hotspot of many-plumed moths in the Mount Cameroon area: first report on species diversity, with description of nine new species (<tp:taxon-name><tp:taxon-name-part taxon-name-part-type="order">Lepidoptera</tp:taxon-name-part></tp:taxon-name>, <tp:taxon-name><tp:taxon-name-part taxon-name-part-type="family">Alucitidae</tp:taxon-name-part></tp:taxon-name>).</article-title><source>ZooKeys</source><volume>777</volume>: <fpage>119</fpage>–<lpage>139</lpage>. <ext-link xlink:type="simple" ext-link-type="doi" xlink:href="10.3897/zookeys.777.24729">https://doi.org/10.3897/zookeys.777.24729</ext-link></mixed-citation></ref></ref-list></tp:taxon-treatment>
