# Supplementary material for: Even hotter hotspot: description of seven new species of many-plumed moths (Lepidoptera, Alucitidae) from Mount Cameroon
Source: Zookeys. 2020 May 21;935:103–19. doi: 10.3897/zookeys.935.49843 (PMC7256063; doi:10.3897/zookeys.935.49843)
Supplement: XML Treatment for Alucita bokwango [file zookeys.935.49843-treatment7.xml]

<!DOCTYPE tp:taxon-treatment
  PUBLIC "-//TaxonX//DTD Taxonomic Treatment Publishing DTD v0 20100105//EN" "tax-treatment-NSO.dtd">
<tp:taxon-treatment xmlns:tp="http://www.plazi.org/taxpub"><tp:treatment-meta><kwd-group><label>Taxon classification</label><kwd><named-content xmlns:xlink="http://www.w3.org/1999/xlink" content-type="kingdom">Animalia</named-content></kwd><kwd><named-content xmlns:xlink="http://www.w3.org/1999/xlink" content-type="order">Lepidoptera</named-content></kwd><kwd><named-content xmlns:xlink="http://www.w3.org/1999/xlink" content-type="family">Alucitidae</named-content></kwd></kwd-group><mixed-citation publication-type="journal"><person-group><name><surname>Ustjuzhanin</surname><given-names>Peter</given-names></name><name><surname>Kovtunovich</surname><given-names>Vasily</given-names></name><name><surname>Maicher</surname><given-names>Vincent</given-names></name><name><surname>Sáfián</surname><given-names>Szabolcs</given-names></name><name><surname>Delabye</surname><given-names>Sylvain</given-names></name><name><surname>Streltzov</surname><given-names>Alexander</given-names></name><name><surname>Tropek</surname><given-names>Robert</given-names></name></person-group><article-title>Even hotter hotspot: description of seven new species of many-plumed moths (<tp:taxon-name><tp:taxon-name-part taxon-name-part-type="order">Lepidoptera</tp:taxon-name-part></tp:taxon-name>, <tp:taxon-name><tp:taxon-name-part taxon-name-part-type="family">Alucitidae</tp:taxon-name-part></tp:taxon-name>) from Mount Cameroon</article-title><source>Zookeys</source><day>21</day><month>5</month><year>2020</year><volume>935</volume><fpage>103</fpage><lpage>119</lpage><pub-id pub-id-type="doi">10.3897/zookeys.935.49843</pub-id></mixed-citation></tp:treatment-meta><tp:nomenclature><tp:taxon-name><object-id xmlns:xlink="http://www.w3.org/1999/xlink" content-type="arpha" xlink:type="simple">3B9B5C2B-8144-52F4-B6E3-8BB986D38F80</object-id>
            <tp:taxon-name-part taxon-name-part-type="genus" reg="Alucita">Alucita</tp:taxon-name-part>
            <tp:taxon-name-part taxon-name-part-type="species" reg="bokwango">bokwango</tp:taxon-name-part>
            <object-id xmlns:xlink="http://www.w3.org/1999/xlink" content-type="zoobank" xlink:type="simple">http://zoobank.org/C84BA8AD-3588-494F-86C8-55DEA44AC841</object-id>
          </tp:taxon-name><tp:taxon-authority>Ustjuzhanin &amp; Kovtunovich</tp:taxon-authority><tp:taxon-status xmlns:xlink="http://www.w3.org/1999/xlink" xlink:type="simple">sp. nov.</tp:taxon-status><xref ref-type="fig" rid="F8">Figs 16–18</xref></tp:nomenclature><tp:treatment-sec sec-type="type material" id="SECID0EKGAG"><title>Type material.</title><p><bold><italic>Holotype</italic></bold> • male (<named-content xmlns:xlink="http://www.w3.org/1999/xlink" content-type="dwc:institutional_code" xlink:type="simple">NECJU</named-content> 201907), Cameroon, Elephant Camp, 1850 m a.s.l., Mount Cameroon (SW slope), <named-content xmlns:xlink="http://www.w3.org/1999/xlink" content-type="dwc:verbatimCoordinates" xlink:type="simple"><named-content content-type="geo-json" specific-use="{&#34;type&#34;:&#34;Point&#34;,&#34;coordinates&#34;:[9.072900,4.117000]}" id="NCID0E4GAG" xlink:type="simple">4.1170°N, 9.0729°E</named-content></named-content>, 19–24.XI.2014, lgt. V. Maicher, Sz. Sáfián, Š. Janeček, R. Tropek. <bold><italic>Paratypes</italic></bold> • 1 female, (<named-content xmlns:xlink="http://www.w3.org/1999/xlink" content-type="dwc:institutional_code" xlink:type="simple">NECJU</named-content> 201910), + 16 ex., (<named-content xmlns:xlink="http://www.w3.org/1999/xlink" content-type="dwc:institutional_code" xlink:type="simple">NECJU</named-content>, <abbrev xmlns:xlink="http://www.w3.org/1999/xlink" xlink:title="P. Ustjuzhanin and V. Kovtunovich, Novosibirsk and Moscow, Russia" id="ABBRID0EPHAG" xlink:type="simple">CUK</abbrev>), same data as holotype • 1 male, (<abbrev xmlns:xlink="http://www.w3.org/1999/xlink" xlink:title="P. Ustjuzhanin and V. Kovtunovich, Novosibirsk and Moscow, Russia" id="ABBRID0ETHAG" xlink:type="simple">CUK</abbrev>), PlanteCam, 1100 m a.s.l., Mount Cameroon (SW slope), <named-content xmlns:xlink="http://www.w3.org/1999/xlink" content-type="dwc:verbatimCoordinates" xlink:type="simple"><named-content content-type="geo-json" specific-use="{&#34;type&#34;:&#34;Point&#34;,&#34;coordinates&#34;:[9.070900,4.117500]}" id="NCID0E1HAG" xlink:type="simple">4.1175°N, 9.0709°E</named-content></named-content>, 06–15.II.2016, lgt. V. Maicher, Sz. Sáfián, R. Tropek • 2 ex., (<abbrev xmlns:xlink="http://www.w3.org/1999/xlink" xlink:title="P. Ustjuzhanin and V. Kovtunovich, Novosibirsk and Moscow, Russia" id="ABBRID0E6HAG" xlink:type="simple">CUK</abbrev>, <named-content xmlns:xlink="http://www.w3.org/1999/xlink" content-type="dwc:institutional_code" xlink:type="simple">NECJU</named-content>), PlanteCam, 1100 m a.s.l., <named-content xmlns:xlink="http://www.w3.org/1999/xlink" content-type="dwc:verbatimCoordinates" xlink:type="simple"><named-content content-type="geo-json" specific-use="{&#34;type&#34;:&#34;Point&#34;,&#34;coordinates&#34;:[9.070900,4.117500]}" id="NCID0ELIAG" xlink:type="simple">4.1175°N, 9.0709°E</named-content></named-content>, 11–18.XII.2014, lgt. V. Maicher, Sz. Sáfián, Š. Janeček, R. Tropek • 1 male (<abbrev xmlns:xlink="http://www.w3.org/1999/xlink" xlink:title="P. Ustjuzhanin and V. Kovtunovich, Novosibirsk and Moscow, Russia" id="ABBRID0EQIAG" xlink:type="simple">CUK</abbrev>), Crater Lake, 1500 m a.s.l., Mount Cameroon (SW slope), <named-content xmlns:xlink="http://www.w3.org/1999/xlink" content-type="dwc:verbatimCoordinates" xlink:type="simple"><named-content content-type="geo-json" specific-use="{&#34;type&#34;:&#34;Point&#34;,&#34;coordinates&#34;:[9.071700,4.144300]}" id="NCID0EXIAG" xlink:type="simple">4.1443°N, 9.0717°E</named-content></named-content>, 11–21.II.2016, lgt. P. Potocký, Sz. Sáfián, J. Mertens, Š. Janeček, R. Tropek • 1 male (<abbrev xmlns:xlink="http://www.w3.org/1999/xlink" xlink:title="P. Ustjuzhanin and V. Kovtunovich, Novosibirsk and Moscow, Russia" id="ABBRID0E3IAG" xlink:type="simple">CUK</abbrev>), Elephant Camp, 1850 m a.s.l., Mount Cameroon (SW slope), <named-content xmlns:xlink="http://www.w3.org/1999/xlink" content-type="dwc:verbatimCoordinates" xlink:type="simple"><named-content content-type="geo-json" specific-use="{&#34;type&#34;:&#34;Point&#34;,&#34;coordinates&#34;:[9.072900,4.117000]}" id="NCID0EDJAG" xlink:type="simple">4.1170°N, 9.0729°E</named-content></named-content>, 17–22.II.2017, lgt. P. Potocký, Sz. Sáfián, J. Mertens, Š. Janeček, R. Tropek • 1 male (<named-content xmlns:xlink="http://www.w3.org/1999/xlink" content-type="dwc:institutional_code" xlink:type="simple">NECJU</named-content>), Mann’s Spring, 2200 m a.s.l., Mount Cameroon (SW slope), <named-content xmlns:xlink="http://www.w3.org/1999/xlink" content-type="dwc:verbatimCoordinates" xlink:type="simple"><named-content content-type="geo-json" specific-use="{&#34;type&#34;:&#34;Point&#34;,&#34;coordinates&#34;:[9.122500,4.142800]}" id="NCID0EQJAG" xlink:type="simple">4.1428°N, 9.1225°E</named-content></named-content>, 16–21.IV.2017, lgt. V. Maicher, P. Potocký, S. Delabye • 1 male (<abbrev xmlns:xlink="http://www.w3.org/1999/xlink" xlink:title="P. Ustjuzhanin and V. Kovtunovich, Novosibirsk and Moscow, Russia" id="ABBRID0EVJAG" xlink:type="simple">CUK</abbrev>), Crater Lake, 1500 m a.s.l., Mount Cameroon (SW slope), <named-content xmlns:xlink="http://www.w3.org/1999/xlink" content-type="dwc:verbatimCoordinates" xlink:type="simple"><named-content content-type="geo-json" specific-use="{&#34;type&#34;:&#34;Point&#34;,&#34;coordinates&#34;:[9.071700,4.144300]}" id="NCID0E3JAG" xlink:type="simple">4.1443°N, 9.0717°E</named-content></named-content>, 23–29.IV.2017, lgt. V. Maicher, P. Potocký, S. Delabye • 8 ex., (<named-content xmlns:xlink="http://www.w3.org/1999/xlink" content-type="dwc:institutional_code" xlink:type="simple">NECJU</named-content>, <abbrev xmlns:xlink="http://www.w3.org/1999/xlink" xlink:title="P. Ustjuzhanin and V. Kovtunovich, Novosibirsk and Moscow, Russia" id="ABBRID0EGKAG" xlink:type="simple">CUK</abbrev>), Elephant Camp, 1850 m a.s.l., Mount Cameroon (SW slope), <named-content xmlns:xlink="http://www.w3.org/1999/xlink" content-type="dwc:verbatimCoordinates" xlink:type="simple"><named-content content-type="geo-json" specific-use="{&#34;type&#34;:&#34;Point&#34;,&#34;coordinates&#34;:[9.072900,4.117000]}" id="NCID0ENKAG" xlink:type="simple">4.1170°N, 9.0729°E</named-content></named-content>, 18–26.IV.2017, lgt. V. Maicher, P. Potocký, S. Delabye • 5 ex. (<abbrev xmlns:xlink="http://www.w3.org/1999/xlink" xlink:title="P. Ustjuzhanin and V. Kovtunovich, Novosibirsk and Moscow, Russia" id="ABBRID0ESKAG" xlink:type="simple">CUK</abbrev>, <named-content xmlns:xlink="http://www.w3.org/1999/xlink" content-type="dwc:institutional_code" xlink:type="simple">NECJU</named-content>), Mapanja, 1850 m a.s.l., Mount Cameroon (S slope), <named-content xmlns:xlink="http://www.w3.org/1999/xlink" content-type="dwc:verbatimCoordinates" xlink:type="simple"><named-content content-type="geo-json" specific-use="{&#34;type&#34;:&#34;Point&#34;,&#34;coordinates&#34;:[9.131500,4.115700]}" id="NCID0E5KAG" xlink:type="simple">4.1157°N, 9.1315°E</named-content></named-content>, 05–14.V.2017, lgt. V. Maicher, P. Potocký, S. Delabye • 6 ex. (<abbrev xmlns:xlink="http://www.w3.org/1999/xlink" xlink:title="P. Ustjuzhanin and V. Kovtunovich, Novosibirsk and Moscow, Russia" id="ABBRID0EDLAG" xlink:type="simple">CUK</abbrev>, <named-content xmlns:xlink="http://www.w3.org/1999/xlink" content-type="dwc:institutional_code" xlink:type="simple">NECJU</named-content>), Mapanja, 1850 m a.s.l., Mount Cameroon (SW slope), <named-content xmlns:xlink="http://www.w3.org/1999/xlink" content-type="dwc:verbatimCoordinates" xlink:type="simple"><named-content content-type="geo-json" specific-use="{&#34;type&#34;:&#34;Point&#34;,&#34;coordinates&#34;:[9.131500,4.115700]}" id="NCID0EPLAG" xlink:type="simple">4.1157°N, 9.1315°E</named-content></named-content>, 23–28.X.2017, lgt. V. Maicher, P. Potocký, S. Delabye.</p></tp:treatment-sec><tp:treatment-sec sec-type="diagnosis" id="SECID0EULAG"><title>Diagnosis.</title><p>The new species resembles <italic><tp:taxon-name><tp:taxon-name-part taxon-name-part-type="genus" reg="Alucita">Alucita</tp:taxon-name-part> <tp:taxon-name-part taxon-name-part-type="species" reg="chloracta">chloracta</tp:taxon-name-part></tp:taxon-name></italic> (Meyrick, 1908) in its external characters and the structure of the male genitalia. Genitalia of <italic><tp:taxon-name><tp:taxon-name-part taxon-name-part-type="genus" reg="Alucita">A.</tp:taxon-name-part> <tp:taxon-name-part taxon-name-part-type="species" reg="bokwango">bokwango</tp:taxon-name-part></tp:taxon-name></italic> differs from <italic><tp:taxon-name><tp:taxon-name-part taxon-name-part-type="genus" reg="Alucita">A.</tp:taxon-name-part> <tp:taxon-name-part taxon-name-part-type="species" reg="chloracta">chloracta</tp:taxon-name-part></tp:taxon-name></italic> in the needle-like apex of the uncus and the oval apical expansions of the valvae, whilst the uncus of <italic><tp:taxon-name><tp:taxon-name-part taxon-name-part-type="genus" reg="Alucita">A.</tp:taxon-name-part> <tp:taxon-name-part taxon-name-part-type="species" reg="chloracta">chloracta</tp:taxon-name-part></tp:taxon-name></italic> is noticeably widened apically with a notch and valvae have a rounded apex. In its female genitalia, <italic><tp:taxon-name><tp:taxon-name-part taxon-name-part-type="genus" reg="Alucita">A.</tp:taxon-name-part> <tp:taxon-name-part taxon-name-part-type="species" reg="bokwango">bokwango</tp:taxon-name-part></tp:taxon-name></italic> differs from <italic><tp:taxon-name><tp:taxon-name-part taxon-name-part-type="genus" reg="Alucita">A.</tp:taxon-name-part> <tp:taxon-name-part taxon-name-part-type="species" reg="chloracta">chloracta</tp:taxon-name-part></tp:taxon-name></italic> (Fig. <xref ref-type="fig" rid="F9">24</xref>) in the short narrow ductus, wide funnel-shaped antrum and absence of a plaque-like signum in the bursa copulatrix. The wing colouration of <italic><tp:taxon-name><tp:taxon-name-part taxon-name-part-type="genus" reg="Alucita">A.</tp:taxon-name-part> <tp:taxon-name-part taxon-name-part-type="species" reg="bokwango">bokwango</tp:taxon-name-part></tp:taxon-name></italic> is more contrasted than in <italic><tp:taxon-name><tp:taxon-name-part taxon-name-part-type="genus" reg="Alucita">A.</tp:taxon-name-part> <tp:taxon-name-part taxon-name-part-type="species" reg="chloracta">chloracta</tp:taxon-name-part></tp:taxon-name></italic> (Fig. <xref ref-type="fig" rid="F9">23</xref>), and the new species is also substantially larger (23–25 mm vs. 15–16 mm wingspan).</p></tp:treatment-sec><tp:treatment-sec sec-type="description" id="SECID0E1OAG"><title>External characters.</title><p>Wingspan 23–25 mm. Head, thorax, tegulae and abdomen all dark brown. Labial palpus yellowish-brown, three times as long as longitudinal eye diameter, directed forward. Third segment thin, apically tapered. Antenna pale brown, with small dark brown spots basally, just above scape. Wings brown, outer edge slightly lighter. Medial band on all wings whitish, almost transparent, interspersed with brown portions of hairs on lobes fringe. Hind leg yellow.</p></tp:treatment-sec><tp:treatment-sec sec-type="Male genitalia" id="SECID0E6OAG"><title>Male genitalia.</title><p>Uncus thin, long, needle-shaped. Gnathos equal to uncus in length, apically sharp. Valves long, membranous, smoothly forming an oval apically. Anellus arms straight, narrow, equal to gnathos in their length. Saccus oval. Aedeagus robust, thick, almost equal in length to genital structure without uncus, two spinous cornuti distally.</p></tp:treatment-sec><tp:treatment-sec sec-type="Female genitalia" id="SECID0EEPAG"><title>Female genitalia.</title><p>Papilla analis oval, wide throughout length. Posterior apophyses slightly shorter than anterior, thick and slightly undulated. Antrum wide, funnel-like. Ductus short, thin, membranous. Bursa copulatrix large, oval, with two large, lanceolate signa (although not clearly apparent in Fig. <xref ref-type="fig" rid="F8">18</xref>).</p><fig id="F8" position="float" orientation="portrait"><object-id xmlns:xlink="http://www.w3.org/1999/xlink" content-type="doi" xlink:type="simple">10.3897/zookeys.935.49843.figures16-18</object-id><object-id xmlns:xlink="http://www.w3.org/1999/xlink" content-type="arpha" xlink:type="simple">3D60A8DF-9817-5A3C-9A15-6A14319F2536</object-id><label>Figures 16–18.</label><caption><p><italic><tp:taxon-name><tp:taxon-name-part taxon-name-part-type="genus" reg="Alucita">Alucita</tp:taxon-name-part> <tp:taxon-name-part taxon-name-part-type="species" reg="bokwango">bokwango</tp:taxon-name-part></tp:taxon-name></italic> Ustjuzhanin &amp; Kovtunovich, sp. nov. <bold>16</bold> adult male, Paratype, NEJCU <bold>17</bold> male genitalia, Holotype, preparation slide no. 201907 <bold>18</bold> female genitalia, Paratype, preparation slide no. 201910. Scale bar: 5 mm.</p></caption><graphic xmlns:xlink="http://www.w3.org/1999/xlink" xlink:href="zookeys-935-103-g008.jpg" position="float" orientation="portrait" xlink:type="simple" id="oo_412538.jpg"><uri content-type="original_file" xlink:type="simple">https://binary.pensoft.net/fig/412538</uri></graphic></fig></tp:treatment-sec><tp:treatment-sec sec-type="distribution" id="SECID0EMQAG"><title>Distribution.</title><p>Cameroon.</p></tp:treatment-sec><tp:treatment-sec sec-type="Flight period" id="SECID0ERQAG"><title>Flight period.</title><p>October-May</p></tp:treatment-sec><tp:treatment-sec sec-type="etymology" id="SECID0EWQAG"><title>Etymology.</title><p>The species is named after Bokwango, a village on the eastern slope of Mount Cameroon where our project established its main base and where we made a lot of good friends. Many of the species records were also made in forests belonging to the village. Last but not least, most of our field assistants and other helpers came from Bokwango and we are thankful to all of them for the success of the project. We strongly believe this dedication will also help protect the unique biodiversity of the region.</p></tp:treatment-sec><tp:treatment-sec sec-type="notes" id="SECID0E2QAG"><title>Note.</title><p>18 specimens from Elephant Camp, 19–24.XI.2014, and two specimens from PlanteCam, 11–18.XII.2014, (all lgt. V. Maicher, Sz. Sáfián, Š. Janeček, R. Tropek), were erroneously indicated as <italic><tp:taxon-name><tp:taxon-name-part taxon-name-part-type="genus" reg="Alucita">A.</tp:taxon-name-part> <tp:taxon-name-part taxon-name-part-type="species" reg="chloracta">chloracta</tp:taxon-name-part></tp:taxon-name></italic> by <xref ref-type="bibr" rid="B13">Ustjuzhanin et al. (2018)</xref>. The other <italic><tp:taxon-name><tp:taxon-name-part taxon-name-part-type="genus" reg="Alucita">A.</tp:taxon-name-part> <tp:taxon-name-part taxon-name-part-type="species" reg="chloracta">chloracta</tp:taxon-name-part></tp:taxon-name></italic> specimens referred by <xref ref-type="bibr" rid="B13">Ustjuzhanin et al. (2018)</xref> from Bamboo Camp, Drink Gari and PlanteCam were identified correctly.</p><fig id="F9" position="float" orientation="portrait"><object-id xmlns:xlink="http://www.w3.org/1999/xlink" content-type="doi" xlink:type="simple">10.3897/zookeys.935.49843.figures19-24</object-id><object-id xmlns:xlink="http://www.w3.org/1999/xlink" content-type="arpha" xlink:type="simple">88E04FA1-E6E7-5B6E-B402-94B292D4A87C</object-id><label>Figures 19–24.</label><caption><p>Comparative illustrations of other <italic><tp:taxon-name><tp:taxon-name-part taxon-name-part-type="genus" reg="Alucita">Alucita</tp:taxon-name-part></tp:taxon-name></italic> species mentioned in the new species’ diagnoses <bold>19</bold><italic><tp:taxon-name><tp:taxon-name-part taxon-name-part-type="genus" reg="Alucita">A.</tp:taxon-name-part> <tp:taxon-name-part taxon-name-part-type="species" reg="balioxantha">balioxantha</tp:taxon-name-part></tp:taxon-name></italic> (Meyrick, 1921), type, male genitalia <bold>20</bold><italic><tp:taxon-name><tp:taxon-name-part taxon-name-part-type="genus" reg="Alucita">A.</tp:taxon-name-part> <tp:taxon-name-part taxon-name-part-type="species" reg="tesserata">tesserata</tp:taxon-name-part></tp:taxon-name></italic> (Meyrick, 1918), type, male genitalia <bold>21</bold><italic><tp:taxon-name><tp:taxon-name-part taxon-name-part-type="genus" reg="Alucita">A.</tp:taxon-name-part> <tp:taxon-name-part taxon-name-part-type="species" reg="rhaptica">rhaptica</tp:taxon-name-part></tp:taxon-name></italic> (Meyrick, 1920), female genitalia <bold>22</bold><italic><tp:taxon-name><tp:taxon-name-part taxon-name-part-type="genus" reg="Alucita">A.</tp:taxon-name-part> <tp:taxon-name-part taxon-name-part-type="species" reg="compsoxantha">compsoxantha</tp:taxon-name-part></tp:taxon-name></italic> (Meyrick, 1924), type, female genitalia <bold>23</bold><italic><tp:taxon-name><tp:taxon-name-part taxon-name-part-type="genus" reg="Alucita">A.</tp:taxon-name-part> <tp:taxon-name-part taxon-name-part-type="species" reg="chloracta">chloracta</tp:taxon-name-part></tp:taxon-name></italic> (Meyrick, 1908), type, adult female <bold>24</bold><italic><tp:taxon-name><tp:taxon-name-part taxon-name-part-type="genus" reg="Alucita">A.</tp:taxon-name-part> <tp:taxon-name-part taxon-name-part-type="species" reg="chloracta">chloracta</tp:taxon-name-part></tp:taxon-name></italic>, type, female genitalia.</p></caption><graphic xmlns:xlink="http://www.w3.org/1999/xlink" xlink:href="zookeys-935-103-g009.jpg" position="float" orientation="portrait" xlink:type="simple" id="oo_412539.jpg"><uri content-type="original_file" xlink:type="simple">https://binary.pensoft.net/fig/412539</uri></graphic></fig></tp:treatment-sec><ref-list><ref id="B13"><mixed-citation xmlns:xlink="http://www.w3.org/1999/xlink" xlink:type="simple"><person-group><name name-style="western"><surname>Ustjuzhanin</surname><given-names>P</given-names></name><name name-style="western"><surname>Kovtunovich</surname><given-names>V</given-names></name><name name-style="western"><surname>Sáfián</surname><given-names>Sz</given-names></name><name name-style="western"><surname>Maicher</surname><given-names>V</given-names></name><name name-style="western"><surname>Tropek</surname><given-names>R</given-names></name></person-group> (<year>2018</year>) <article-title>A newly discovered biodiversity hotspot of many-plumed moths in the Mount Cameroon area: first report on species diversity, with description of nine new species (<tp:taxon-name><tp:taxon-name-part taxon-name-part-type="order">Lepidoptera</tp:taxon-name-part></tp:taxon-name>, <tp:taxon-name><tp:taxon-name-part taxon-name-part-type="family">Alucitidae</tp:taxon-name-part></tp:taxon-name>).</article-title><source>ZooKeys</source><volume>777</volume>: <fpage>119</fpage>–<lpage>139</lpage>. <ext-link xlink:type="simple" ext-link-type="doi" xlink:href="10.3897/zookeys.777.24729">https://doi.org/10.3897/zookeys.777.24729</ext-link></mixed-citation></ref></ref-list></tp:taxon-treatment>
